# Supplementary material for: Targeted rRNA depletion enables efficient mRNA sequencing in diverse bacterial species and complex co-cultures
Source: mSystems. 2023 Oct 19;8(6):e00281-23. doi: 10.1128/msystems.00281-23 (PMC10734481; doi:10.1128/msystems.00281-23)
Supplement: Table S4 — Results of differential gene expression analysis. [file msystems.00281-23-s0002.xlsx]

## Sheet: Ar_NoDepletion
	Var1	baseMean	log2FoldChange	lfcSE	stat	pvalue	padj	M1	M2	M3	C1	C2	C3	max	UR_Mono	UR_Coc	Alpha	Beta
32	2706042569	77.0211	-1.13259	0.414649	-2.73143	0.00630593	0.045784	124.393	81.5773	63.8581	320.633	142.497	150.116	320.633	0	1	0	-1
88	2706042625	129.296	-1.29939	0.312289	-4.16084	3.17082e-05	0.000494965	170.464	114.597	130.172	404.914	296.625	370.394	404.914	0	1	0	-1
90	2706042627	138.553	-1.42864	0.285102	-5.011	5.41473e-07	1.25221e-05	140.518	135.962	137.54	434.229	386.776	365.499	434.229	0	1	0	-1
139	2706042676	92.8902	-1.00188	0.319962	-3.13124	0.0017407	0.0160783	87.5356	128.193	122.804	234.52	293.717	207.225	293.717	0	1	0	-1
202	2706042739	144.794	-1.13799	0.293294	-3.88005	0.000104437	0.00144271	188.893	155.385	157.189	450.719	436.214	290.441	450.719	0	1	0	-1
216	2706042753	497.413	-1.51501	0.303404	-4.99338	5.93311e-07	1.362e-05	564.374	471.983	397.885	1321.01	1078.9	1881.34	1881.34	0	1	0	-1
217	2706042754	236.662	-1.31699	0.381386	-3.45317	0.000554043	0.00619972	405.428	200.059	162.101	412.243	610.699	957.803	957.803	0	1	0	-1
278	2706042815	790.75	-1.15798	0.303749	-3.8123	0.000137678	0.00180601	1052.73	763.331	896.469	2898.52	1721.59	1736.12	2898.52	0	1	0	-1
306	2706042843	233.574	-1.02156	0.262331	-3.89417	9.85373e-05	0.00137051	343.232	258.328	255.432	674.246	620.878	546.617	674.246	0	1	0	-1
363	2706042902	105.83	-1.01382	0.36252	-2.79658	0.00516462	0.0388529	149.732	124.308	115.436	155.736	290.809	388.343	388.343	0	1	0	-1
364	2706042903	68.4063	-1.66755	0.471952	-3.53331	0.000410397	0.00474731	69.1071	66.0388	46.6655	100.77	142.497	360.604	360.604	0	1	0	-1
366	2706042905	1479.46	-5.42163	0.834175	-6.49939	8.06485e-11	3.22801e-09	133.607	132.078	108.067	1929.3	2698.71	11955.4	11955.4	0	1	0	-1
379	2706042918	319.998	-0.802261	0.286082	-2.80431	0.00504246	0.0381855	497.571	390.406	405.253	1005.87	689.218	680.415	1005.87	0	1	0	-1
380	2706042919	164.818	-1.272	0.3708	-3.43042	0.000602657	0.00651036	241.875	147.616	149.821	687.071	341.701	324.707	687.071	0	1	0	-1
389	2706042928	149.082	-0.904125	0.296511	-3.04921	0.00229447	0.019843	237.268	196.174	144.909	445.222	351.879	342.655	445.222	0	1	0	-1
560	2706043100	306.552	-0.99582	0.326049	-3.05421	0.00225656	0.0195892	370.875	440.906	319.29	584.469	670.315	1129.13	1129.13	0	1	0	-1
579	2706043122	614.12	-1.33344	0.366011	-3.64318	0.000269292	0.00327132	677.249	584.637	663.141	2759.28	1278.11	1062.23	2759.28	0	1	0	-1
596	2706043139	38.9468	-1.03076	0.377696	-2.72906	0.00635147	0.0460077	57.5892	40.7887	44.2094	89.7773	120.686	99.5332	120.686	0	1	0	-1
638	2706043181	511.178	-0.955311	0.253933	-3.76206	0.000168521	0.00213871	813.16	639.022	491.216	1091.99	1528.2	1378.78	1528.2	0	1	0	-1
653	2706043196	125.212	-1.31204	0.315271	-4.16162	3.15998e-05	0.000494965	145.125	157.328	95.7871	419.571	335.885	293.704	419.571	0	1	0	-1
659	2706043203	34.0506	-2.12108	0.484205	-4.38053	1.1839e-05	0.000203085	23.0357	27.1924	19.6486	155.736	106.145	63.636	155.736	0	1	0	-1
736	2706043281	817.369	-1.69051	0.377571	-4.47731	7.55886e-06	0.000143023	886.874	648.734	618.932	1368.65	1855.36	4033.54	4033.54	0	1	0	-1
747	2706043292	331.755	-1.07711	0.279736	-3.85045	0.0001179	0.00159343	460.714	334.079	388.061	1040.68	754.65	832.163	1040.68	0	1	0	-1
776	2706043321	107.819	-1.25862	0.365033	-3.44797	0.000564808	0.00629761	122.089	145.674	83.5067	392.089	207.929	282.283	392.089	0	1	0	-1
809	2706043356	33.6553	-1.19061	0.399322	-2.98158	0.00286761	0.0236267	39.1607	34.9617	39.2973	82.4485	98.8751	94.6381	98.8751	0	1	0	-1
864	2706043413	117.364	-1.18978	0.399469	-2.9784	0.00289753	0.0237044	122.089	153.443	117.892	503.852	276.269	172.959	503.852	0	1	0	-1
865	2706043414	39.0012	-1.25137	0.429792	-2.91158	0.00359602	0.0284222	50.6785	60.2118	17.1926	109.931	127.956	89.743	127.956	0	1	0	-1
897	2706043446	214.137	-1.18818	0.288779	-4.11449	3.8804e-05	0.000596779	290.25	194.232	240.696	692.568	593.251	465.032	692.568	0	1	0	-1
901	2706043450	768.503	-0.895967	0.265508	-3.37454	0.000739384	0.00777225	1193.25	811.889	977.52	1689.28	1845.18	2328.42	2328.42	0	1	0	-1
916	2706043465	663.34	-1.50857	0.261121	-5.77727	7.59235e-09	2.25746e-07	711.803	668.157	535.425	1416.28	2191.25	2207.68	2207.68	0	1	0	-1
917	2706043466	1045.05	-0.874977	0.282802	-3.09396	0.00197507	0.0177699	1478.89	1307.18	1294.35	3461.01	2217.42	2207.68	3461.01	0	1	0	-1
1054	2706043609	59.142	-2.30319	0.427196	-5.39142	6.99027e-08	1.81864e-06	48.3749	33.0194	29.4729	280.325	161.399	132.167	280.325	0	1	0	-1
1055	2706043610	11.0045	-3.02608	0.88109	-3.43447	0.000593717	0.00645918	11.5178	0	2.45608	62.2945	36.3512	16.3169	62.2945	0	1	0	-1
1056	2706043611	2.91833	-4.73304	1.55508	-3.0436	0.00233768	0.0201092	0	0	0	9.16095	21.8107	4.89507	21.8107	0	1	0	-1
1058	2706043613	2677.73	-1.72348	0.441125	-3.907	9.3448e-05	0.00130831	2430.27	2293.88	2158.89	15141.2	3950.64	4436.57	15141.2	0	1	0	-1
1080	2706043636	221.393	-2.53594	0.491617	-5.15837	2.49115e-07	5.98259e-06	124.393	147.616	88.4188	1284.37	231.193	628.201	1284.37	0	1	0	-1
1098	2706043656	40.7296	-1.15462	0.382604	-3.0178	0.00254617	0.0214811	48.3749	46.6156	44.2094	120.925	98.8751	109.323	120.925	0	1	0	-1
1157	2706043718	12.8665	-1.92618	0.712245	-2.70439	0.00684306	0.0491127	18.4286	0	12.2804	51.3013	42.1673	26.1071	51.3013	0	1	0	-1
1172	2706043733	155.8	-1.30231	0.333327	-3.907	9.34509e-05	0.00130831	195.803	120.424	181.75	569.811	401.317	326.338	569.811	0	1	0	-1
1173	2706043734	114.776	-1.15209	0.317581	-3.6277	0.000285961	0.00342058	138.214	130.135	125.26	377.431	344.609	213.752	377.431	0	1	0	-1
1215	2706043777	378.223	-2.88897	0.327495	-8.82143	1.13008e-18	1.17604e-16	147.428	192.289	154.733	1749.74	1311.55	856.638	1749.74	0	1	0	-1
1216	2706043778	317.286	-1.7983	0.330293	-5.44457	5.19309e-08	1.38571e-06	292.553	254.444	238.24	1353.99	955.308	585.777	1353.99	0	1	0	-1
1217	2706043779	239.866	-1.02198	0.254047	-4.0228	5.75105e-05	0.000850937	308.678	283.578	282.449	632.105	616.516	639.623	639.623	0	1	0	-1
1219	2706043781	94.5147	-2.98274	0.414727	-7.19205	6.38252e-13	3.43556e-11	34.5535	40.7887	41.7533	229.024	571.44	221.91	571.44	0	1	0	-1
1220	2706043782	110.115	-3.05027	0.366568	-8.32116	8.71048e-17	7.34976e-15	59.8928	40.7887	31.929	337.123	567.078	279.019	567.078	0	1	0	-1
1221	2706043783	98.4804	-3.59637	0.452746	-7.94347	1.96605e-15	1.27875e-13	25.3393	23.3078	34.3851	547.825	299.534	212.12	547.825	0	1	0	-1
1222	2706043784	65.106	-3.25684	0.439233	-7.41484	1.21768e-13	6.91201e-12	34.5535	17.4809	17.1926	269.332	290.809	141.957	290.809	0	1	0	-1
1223	2706043785	158.787	-2.80258	0.33975	-8.24895	1.59796e-16	1.31285e-14	87.5356	60.2118	73.6824	628.441	677.586	345.919	677.586	0	1	0	-1
1224	2706043786	184.545	-3.15102	0.325478	-9.68121	3.62419e-22	5.65735e-20	71.4106	54.3849	81.0506	760.359	705.212	491.139	760.359	0	1	0	-1
1225	2706043787	293.494	-2.07795	0.277949	-7.47601	7.66154e-14	4.4295e-12	205.018	213.655	201.398	998.543	1144.33	678.784	1144.33	0	1	0	-1
1226	2706043788	99.2122	-1.61464	0.330734	-4.88198	1.05027e-06	2.27704e-05	115.178	66.0388	90.8749	344.452	302.442	233.332	344.452	0	1	0	-1
1227	2706043789	98.8511	-1.38934	0.301148	-4.61349	3.95963e-06	7.82402e-05	108.268	83.5196	110.524	262.003	308.258	274.124	308.258	0	1	0	-1
1228	2706043790	230.44	-1.668	0.298876	-5.58093	2.39235e-08	6.78993e-07	248.785	190.347	174.382	846.472	571.44	626.569	846.472	0	1	0	-1
1231	2706043793	481.957	-0.939266	0.265854	-3.53302	0.000410846	0.00474731	598.928	642.907	579.635	1489.57	1243.21	992.068	1489.57	0	1	0	-1
1244	2706043806	179.001	-1.40555	0.314358	-4.47119	7.77864e-06	0.000144811	170.464	217.54	152.277	560.65	395.501	556.407	560.65	0	1	0	-1
1264	2706043826	66.8632	-1.05926	0.344045	-3.07885	0.00207799	0.0184828	80.6249	79.635	78.5945	218.031	162.853	148.484	218.031	0	1	0	-1
1277	2706043839	472.788	-0.921766	0.291889	-3.15793	0.00158891	0.0148521	755.571	520.541	542.793	1561.03	1038.19	1013.28	1561.03	0	1	0	-1
1285	2706043847	340.45	-0.977426	0.253293	-3.85888	0.00011391	0.00155209	456.107	378.752	432.27	936.249	846.255	866.428	936.249	0	1	0	-1
1336	2706043899	19.2858	-1.87177	0.57014	-3.283	0.00102709	0.0102447	16.125	19.4232	9.82432	86.1129	58.1619	34.2655	86.1129	0	1	0	-1
1337	2706043900	39.6743	-1.806	0.471774	-3.82811	0.000129131	0.00171552	27.6428	36.904	31.929	186.883	97.4211	75.0578	186.883	0	1	0	-1
1364	2706043927	516.153	-1.22311	0.291751	-4.19231	2.7613e-05	0.000439835	681.856	569.099	471.567	1610.49	1048.37	1537.05	1610.49	0	1	0	-1
1376	2706043939	64.1418	-1.32501	0.365649	-3.62372	0.000290396	0.00346037	71.4106	64.0965	66.3141	218.031	135.226	179.486	218.031	0	1	0	-1
1416	2706043979	737.802	-1.42849	0.380995	-3.74936	0.000177286	0.00223181	755.571	782.754	670.51	3365.73	1958.6	974.12	3365.73	0	1	0	-1
1417	2706043980	204.135	-2.33288	0.450222	-5.18162	2.19966e-07	5.36511e-06	168.161	124.308	85.9628	1198.25	436.214	332.865	1198.25	0	1	0	-1
1420	2706043983	188.779	-1.1976	0.354588	-3.37745	0.000731601	0.00771641	202.714	244.732	184.206	762.191	412.949	355.709	762.191	0	1	0	-1
1429	2706043993	457.251	-1.33374	0.367063	-3.63354	0.000279559	0.00335686	573.589	435.079	434.726	2035.56	1052.73	724.471	2035.56	0	1	0	-1
1433	2706043997	604.497	-0.84489	0.261681	-3.2287	0.00124355	0.0120571	907.606	732.254	756.472	1834.02	1424.97	1292.3	1834.02	0	1	0	-1
1438	2706044002	4408.45	-1.65665	0.347491	-4.76748	1.86548e-06	3.92667e-05	4033.55	3851.61	3833.94	20439.9	9122.69	9170.11	20439.9	0	1	0	-1
1439	2706044003	643.373	-1.19632	0.354206	-3.37747	0.000731568	0.00771641	605.839	757.504	776.121	2664	1294.1	1236.82	2664	0	1	0	-1
1448	2706044012	2973.98	-3.85272	0.808282	-4.76655	1.87404e-06	3.92667e-05	919.124	561.33	665.597	3761.49	5630.07	22577.7	22577.7	0	1	0	-1
1449	2706044013	438.694	-2.85662	0.437096	-6.53545	6.34203e-11	2.57141e-09	234.964	174.809	181.75	688.903	1022.19	2754.3	2754.3	0	1	0	-1
1460	2706044024	81.1958	-1.05597	0.307657	-3.43229	0.000598507	0.00648798	110.571	83.5196	98.2432	216.198	223.923	205.593	223.923	0	1	0	-1
1463	2706044027	202.58	-0.998538	0.283325	-3.52436	0.000424514	0.00481939	276.428	221.424	250.52	395.753	577.256	621.674	621.674	0	1	0	-1
1493	2706044057	254.19	-0.902409	0.262374	-3.4394	0.000582998	0.00643152	377.785	301.059	304.554	681.575	780.823	504.193	780.823	0	1	0	-1
1496	2706044060	311.475	-1.2284	0.443431	-2.77021	0.00560195	0.0415422	370.875	384.579	277.537	1583.01	494.376	434.03	1583.01	0	1	0	-1
1524	2706044088	274.953	-1.21897	0.385043	-3.16579	0.00154662	0.0145438	299.464	357.386	255.432	1222.07	511.824	491.139	1222.07	0	1	0	-1
1547	2706044111	126.083	-0.841146	0.287997	-2.92068	0.0034927	0.0276757	200.41	167.039	135.084	344.452	357.695	256.176	357.695	0	1	0	-1
1630	2706044196	251.999	-1.0225	0.304276	-3.36043	0.000778206	0.00809853	313.285	355.444	250.52	859.297	604.883	513.983	859.297	0	1	0	-1
1651	2706044218	50.1201	-1.63199	0.384003	-4.24994	2.13825e-05	0.000345887	50.6785	42.731	41.7533	175.89	120.686	145.221	175.89	0	1	0	-1
1715	2706044282	268.01	-1.15721	0.357344	-3.23836	0.00120218	0.0118025	299.464	291.348	321.746	1068.17	462.387	605.357	1068.17	0	1	0	-1
1718	2706044285	50.3774	-1.05327	0.360098	-2.92496	0.003445	0.0275072	71.4106	66.0388	44.2094	135.582	123.594	140.325	140.325	0	1	0	-1
1768	2706044335	71.5155	-1.00528	0.337091	-2.98222	0.00286163	0.0236267	101.357	108.77	54.0337	183.219	206.475	176.223	206.475	0	1	0	-1
1769	2706044336	203.352	-1.0036	0.341754	-2.93662	0.00331806	0.0266582	292.553	219.482	238.24	760.359	383.868	429.135	760.359	0	1	0	-1
1777	2706044344	623.001	-1.19197	0.299955	-3.97383	7.07275e-05	0.00102703	817.767	631.253	655.773	2277.41	1352.26	1413.04	2277.41	0	1	0	-1
1779	2706044346	805.522	-2.98527	0.469173	-6.36283	1.98066e-10	7.45016e-09	361.66	295.232	341.395	1046.18	1763.76	5456.38	5456.38	0	1	0	-1
1814	2706044381	775.757	-1.08232	0.328391	-3.29582	0.000981337	0.00988301	974.41	982.812	798.226	3006.62	1487.49	1613.74	3006.62	0	1	0	-1
1816	2706044383	419.535	-1.18883	0.266889	-4.4544	8.41284e-06	0.000151326	594.321	462.271	370.868	1139.62	1022.19	1251.51	1251.51	0	1	0	-1
1850	2706044417	595.254	-3.71769	0.861563	-4.31505	1.59566e-05	0.000269278	184.286	130.135	152.277	551.489	1347.9	4493.68	4493.68	0	1	0	-1
1881	2706044448	304.909	-1.0417	0.293856	-3.54493	0.000392723	0.00459206	389.303	345.732	365.956	1042.52	769.191	595.567	1042.52	0	1	0	-1
1950	2706044519	204.088	-1.39017	0.412904	-3.36681	0.000760442	0.00794014	202.714	244.732	174.382	974.725	335.885	389.974	974.725	0	1	0	-1
1976	2706044545	1103.28	-0.843337	0.273069	-3.08837	0.0020126	0.0180555	1688.52	1660.68	1051.2	3285.12	2567.85	2447.54	3285.12	0	1	0	-1
1983	2706044552	163.234	-0.942511	0.3063	-3.07708	0.00209037	0.0185401	264.91	163.155	194.03	511.181	372.236	372.026	511.181	0	1	0	-1
1993	2706044562	133.204	-0.884531	0.302639	-2.92273	0.0034698	0.0276176	216.535	149.558	154.733	351.78	284.993	372.026	372.026	0	1	0	-1
2006	2706044575	799.146	-1.33832	0.345029	-3.87885	0.00010495	0.0014434	1110.32	891.524	540.337	1410.79	2072.02	3232.38	3232.38	0	1	0	-1
2053	2706044623	1494.79	-4.87476	0.982646	-4.96085	7.01853e-07	1.57639e-05	244.178	149.558	157.189	1317.34	2628.92	12627.7	12627.7	0	1	0	-1
2099	2706044669	143.261	-1.60109	0.451021	-3.54991	0.000385358	0.00452288	156.643	114.597	122.804	762.191	226.831	248.017	762.191	0	1	0	-1
2114	2706044684	9863.19	-0.938034	0.280524	-3.34386	0.000826201	0.00856944	14494.1	11275.2	11767.1	16293.7	29076.6	31436.2	31436.2	0	1	0	-1
2190	2706044762	15.0607	-1.98464	0.62604	-3.17015	0.0015236	0.0144142	9.21428	11.6539	12.2804	65.9588	30.535	42.424	65.9588	0	1	0	-1
2300	2706044873	118.054	-1.04036	0.325478	-3.19642	0.00139146	0.0132443	211.928	116.539	105.611	296.815	283.539	350.814	350.814	0	1	0	-1
2336	2706044911	416.171	-0.868523	0.291302	-2.98152	0.0028682	0.0236267	681.856	495.291	464.199	1124.96	799.725	1200.92	1200.92	0	1	0	-1
2337	2706044912	71.901	-1.69105	0.384933	-4.39312	1.11737e-05	0.000193801	69.1071	50.5002	68.7702	148.407	193.388	300.231	300.231	0	1	0	-1
2350	2706044925	68.7123	-1.3192	0.344406	-3.83038	0.000127948	0.00170706	80.6249	67.9811	68.7702	223.527	161.399	187.645	223.527	0	1	0	-1
2359	2706044934	58.8018	-1.11207	0.368599	-3.01702	0.00255269	0.0214811	66.8035	73.808	63.8581	194.212	122.14	151.747	194.212	0	1	0	-1
2361	2706044936	16.2899	-3.19463	0.846515	-3.77386	0.000160742	0.00205671	6.91071	5.82695	4.91216	124.589	29.0809	14.6852	124.589	0	1	0	-1
2398	2706044973	546.165	-0.829396	0.273124	-3.0367	0.00239181	0.0204622	893.785	582.695	709.807	1559.19	1568.92	1010.02	1568.92	0	1	0	-1
2399	2706044974	142.254	-1.25681	0.317762	-3.95521	7.64688e-05	0.00109772	198.107	106.827	162.101	463.544	389.684	324.707	463.544	0	1	0	-1
2445	2706045022	182.611	-0.878272	0.289292	-3.03593	0.00239793	0.0204622	253.393	221.424	235.784	545.993	394.047	440.557	545.993	0	1	0	-1
2455	2706045032	101.55	-1.20068	0.365256	-3.28722	0.00101181	0.0101246	110.571	145.674	83.5067	370.102	292.263	172.959	370.102	0	1	0	-1
2496	2706045075	175.424	-0.992105	0.340938	-2.90993	0.00361509	0.0285008	253.393	196.174	201.398	657.756	401.317	305.126	657.756	0	1	0	-1
2518	2706045099	254.399	-1.07179	0.304053	-3.52501	0.000423473	0.00481939	384.696	289.405	240.696	864.794	564.17	582.514	864.794	0	1	0	-1
2566	2706045147	59.1435	-1.39834	0.353969	-3.95046	7.80026e-05	0.00111198	50.6785	73.808	54.0337	170.394	202.112	137.062	202.112	0	1	0	-1
2571	2706045152	15.9663	-1.52905	0.558549	-2.73754	0.00619009	0.0454717	13.8214	21.3655	9.82432	47.6369	58.1619	35.8972	58.1619	0	1	0	-1
2606	2706045187	54.522	-1.17528	0.398681	-2.94792	0.00319919	0.0258084	80.6249	44.6733	61.402	104.435	133.772	203.961	203.961	0	1	0	-1
2613	2706045194	28.7777	-2.38806	0.591416	-4.03788	5.39373e-05	0.000809578	27.6428	9.71159	14.7365	53.1335	59.6159	166.433	166.433	0	1	0	-1
2614	2706045195	55.9553	-2.14304	0.44893	-4.77366	1.80906e-06	3.8421e-05	41.4642	31.0771	41.7533	153.904	107.599	264.334	264.334	0	1	0	-1
2615	2706045196	182.567	-1.42362	0.307987	-4.62232	3.79471e-06	7.54592e-05	230.357	157.328	164.557	432.397	460.933	662.467	662.467	0	1	0	-1
2641	2706045222	307.624	-1.04843	0.349069	-3.0035	0.00266893	0.0223389	410.035	376.81	324.202	1225.73	572.894	603.726	1225.73	0	1	0	-1
2774	2706045355	265.539	-0.990637	0.323538	-3.06189	0.00219944	0.0192884	384.696	326.309	277.537	459.88	636.872	974.12	974.12	0	1	0	-1
2831	2706045412	80.2731	-0.865193	0.314257	-2.75314	0.00590265	0.0435108	108.268	102.943	103.155	166.729	212.291	231.7	231.7	0	1	0	-1
2918	2706045504	65.8043	-1.04438	0.349653	-2.98692	0.00281806	0.0234613	87.5356	97.1159	54.0337	137.414	235.556	158.274	235.556	0	1	0	-1
2959	2706045545	147.927	-1.06007	0.311545	-3.40263	0.000667402	0.00716024	221.143	147.616	164.557	492.859	350.425	326.338	492.859	0	1	0	-1
2964	2706045550	259.354	-2.43832	0.364367	-6.69193	2.2025e-11	9.9655e-10	119.786	112.654	208.767	509.349	1102.17	998.595	1102.17	0	1	0	-1
2965	2706045551	108.097	-2.464	0.333371	-7.39115	1.45562e-13	8.11507e-12	57.5892	66.0388	58.9459	318.801	327.16	425.871	425.871	0	1	0	-1
2966	2706045552	57.3717	-1.98236	0.413236	-4.79716	1.60931e-06	3.46501e-05	36.8571	36.904	54.0337	102.603	228.285	213.752	228.285	0	1	0	-1
2967	2706045553	44.6009	-1.67974	0.404467	-4.15296	3.28199e-05	0.000507247	43.7678	27.1924	46.6655	148.407	111.962	135.43	148.407	0	1	0	-1
2968	2706045554	42.5451	-1.29392	0.413061	-3.13251	0.00173321	0.0160567	32.25	40.7887	61.402	141.079	109.053	102.797	141.079	0	1	0	-1
3002	2706045589	460.949	-0.925693	0.292384	-3.16601	0.00154544	0.0145438	624.267	586.58	547.706	930.752	1022.19	1576.21	1576.21	0	1	0	-1
3092	2706045680	94.7899	-0.995203	0.349816	-2.84494	0.00444204	0.0339903	152.036	112.654	88.4188	274.828	175.94	282.283	282.283	0	1	0	-1
2322	2706044895	163.098	-1.361	0.421137	-3.23173	0.00123041	0.0120042	175.071	246.674	85.9628	696.232	299.534	362.235	696.232	0	1	1	0
2923	2706045509	224.347	-1.29508	0.434328	-2.9818	0.00286556	0.0236267	299.464	231.136	194.03	282.157	449.3	1119.34	1119.34	0	1	1	0
20	2706042557	239.423	0.878008	0.318332	2.75815	0.00581289	0.0430043	488.357	559.387	648.405	406.746	383.868	208.856	648.405	1	0	0	1
46	2706042583	42.332	1.72882	0.490408	3.52527	0.000423051	0.00481939	64.4999	85.462	198.942	25.6507	49.4376	40.7923	198.942	1	0	0	1
49	2706042586	250.174	1.37111	0.308033	4.45119	8.53972e-06	0.000152349	902.999	520.541	594.371	183.219	311.166	331.233	902.999	1	0	0	1
56	2706042593	193.664	1.24056	0.42353	2.92909	0.00339954	0.0272137	497.571	565.214	442.094	67.791	321.344	301.863	565.214	1	0	0	1
108	2706042645	368.35	1.0677	0.303174	3.52175	0.000428709	0.00484938	734.838	858.504	1124.88	357.277	495.83	549.88	1124.88	1	0	0	1
137	2706042674	144.015	0.877277	0.302561	2.89951	0.0037375	0.0293178	283.339	343.79	392.973	153.904	242.826	205.593	392.973	1	0	0	1
338	2706042877	125.859	0.988913	0.323729	3.05475	0.00225244	0.0195892	216.535	336.021	358.588	150.24	203.566	146.852	358.588	1	0	0	1
381	2706042920	73.9068	1.16203	0.379487	3.06211	0.0021978	0.0192884	165.857	198.116	196.486	54.9657	79.9725	132.167	198.116	1	0	0	1
420	2706042959	306.04	3.88373	0.31947	12.1568	5.27879e-34	3.29608e-31	1269.27	1013.89	906.293	64.1266	56.7078	106.06	1269.27	1	0	0	1
447	2706042986	63.0245	3.86187	0.424181	9.10429	8.68302e-20	1.04263e-17	308.678	192.289	162.101	14.6575	20.3566	13.0535	308.678	1	0	0	1
497	2706043036	14.8822	1.73673	0.566243	3.06711	0.00216142	0.0190827	52.9821	48.5579	27.0169	10.9931	20.3566	9.79015	52.9821	1	0	0	1
500	2706043040	204.72	1.76838	0.319395	5.53665	3.0832e-08	8.59442e-07	451.5	538.022	731.912	212.534	180.302	153.379	731.912	1	0	0	1
509	2706043049	291.191	1.18774	0.302652	3.92445	8.69274e-05	0.001228	755.571	765.273	714.719	205.205	475.473	381.816	765.273	1	0	0	1
510	2706043050	328.653	1.06454	0.247357	4.30365	1.68007e-05	0.000281998	866.142	910.947	687.702	364.606	507.462	391.606	910.947	1	0	0	1
512	2706043052	163.542	1.40029	0.314004	4.45947	8.21639e-06	0.000150009	396.214	487.522	419.99	225.359	186.118	119.113	487.522	1	0	0	1
513	2706043053	54.3516	1.22137	0.39164	3.1186	0.00181711	0.0165878	191.196	128.193	108.067	32.9794	90.1509	71.7944	191.196	1	0	0	1
520	2706043060	97.2302	1.07057	0.315959	3.3883	0.000703265	0.0074935	198.107	252.501	270.169	117.26	154.129	101.165	270.169	1	0	0	1
571	2706043114	15.7928	2.08853	0.633406	3.2973	0.000976195	0.00986304	25.3393	73.808	39.2973	16.4897	5.81619	13.0535	73.808	1	0	0	1
580	2706043123	117.105	1.05101	0.326882	3.21526	0.00130326	0.0124977	258	390.406	223.503	111.764	175.94	164.801	390.406	1	0	0	1
655	2706043199	252.248	1.89854	0.265487	7.15115	8.60533e-13	4.40423e-11	852.321	788.581	574.723	186.883	267.545	181.118	852.321	1	0	0	1
735	2706043280	74.6985	0.958648	0.345562	2.77417	0.00553428	0.0411382	133.607	231.136	174.382	106.267	109.053	84.848	231.136	1	0	0	1
739	2706043284	43.8004	1.87155	0.464835	4.02627	5.66681e-05	0.000842466	92.1428	118.481	164.557	16.4897	65.4321	31.0021	164.557	1	0	0	1
750	2706043295	121.16	0.914452	0.337891	2.70635	0.00680272	0.049007	343.232	301.059	238.24	89.7773	234.101	179.486	343.232	1	0	0	1
802	2706043349	76.1198	1.34176	0.367455	3.6515	0.000260713	0.00317947	294.857	180.635	139.997	82.4485	122.14	53.8458	294.857	1	0	0	1
814	2706043361	48.2702	1.65259	0.374594	4.41169	1.02566e-05	0.000178889	172.768	112.654	122.804	34.8116	45.0754	57.1092	172.768	1	0	0	1
815	2706043362	150.423	2.08387	0.33145	6.28715	3.23351e-10	1.16035e-08	539.035	473.925	343.851	86.1129	93.059	156.642	539.035	1	0	0	1
852	2706043401	109.995	1.37912	0.30949	4.4561	8.34649e-06	0.000151326	253.393	285.521	331.571	93.4417	142.497	125.64	331.571	1	0	0	1
858	2706043407	83.8122	1.00255	0.325205	3.08282	0.00205046	0.0183426	188.893	200.059	225.959	86.1129	154.129	93.0064	225.959	1	0	0	1
885	2706043434	92.9993	0.967036	0.341029	2.83564	0.00457337	0.0348246	271.821	252.501	162.101	87.9451	119.232	163.169	271.821	1	0	0	1
919	2706043468	20.083	2.96833	0.595492	4.98466	6.20704e-07	1.40423e-05	73.7142	83.5196	41.7533	1.83219	10.1783	14.6852	83.5196	1	0	0	1
944	2706043493	45.2162	2.37143	0.42569	5.5708	2.53575e-08	7.13208e-07	168.161	108.77	144.909	20.1541	49.4376	17.9486	168.161	1	0	0	1
1059	2706043614	2752.32	0.917602	0.23567	3.89359	9.87716e-05	0.00137051	7792.97	6248.43	5955.99	3668.04	3460.63	4036.8	7792.97	1	0	0	1
1162	2706043723	36.3632	1.15591	0.399708	2.89189	0.00382931	0.0299627	122.089	79.635	78.5945	34.8116	42.1673	55.4775	122.089	1	0	0	1
1164	2706043725	28.0502	1.28828	0.44926	2.86756	0.00413649	0.0321826	52.9821	91.2889	73.6824	21.9863	42.1673	32.6338	91.2889	1	0	0	1
1179	2706043740	39.6016	1.39852	0.464365	3.01168	0.00259807	0.0218043	64.4999	83.5196	162.101	31.1472	62.524	35.8972	162.101	1	0	0	1
1200	2706043761	349.321	1.38891	0.24311	5.7131	1.10938e-08	3.20694e-07	949.07	957.562	884.188	373.767	375.144	386.711	957.562	1	0	0	1
1208	2706043769	236.808	1.29618	0.354174	3.65972	0.000252488	0.00309124	354.75	617.657	842.435	269.332	308.258	233.332	842.435	1	0	0	1
1234	2706043796	733.873	0.930015	0.288009	3.22912	0.00124172	0.0120571	1453.55	1534.43	2254.68	1040.68	1097.8	846.848	2254.68	1	0	0	1
1260	2706043822	70.5849	1.7984	0.43191	4.16384	3.1294e-05	0.000493433	138.214	209.77	248.064	25.6507	74.1564	86.4796	248.064	1	0	0	1
1290	2706043852	24.7008	1.72795	0.490215	3.52489	0.000423665	0.00481939	80.6249	79.635	51.5777	9.16095	27.6269	31.0021	80.6249	1	0	0	1
1291	2706043853	44.1518	1.96449	0.401427	4.89377	9.89242e-07	2.15973e-05	142.821	116.539	130.172	18.3219	42.1673	45.6874	142.821	1	0	0	1
1292	2706043854	32.9859	1.39667	0.446673	3.12683	0.001767	0.0162122	117.482	81.5773	68.7702	18.3219	36.3512	52.2141	117.482	1	0	0	1
1294	2706043856	543.507	1.18122	0.262612	4.49798	6.86008e-06	0.000131296	1306.12	1241.14	1589.08	641.266	623.786	686.942	1589.08	1	0	0	1
1296	2706043858	408.64	1.09492	0.291164	3.76049	0.000169578	0.00214341	1066.55	1048.85	960.327	441.558	410.041	667.362	1066.55	1	0	0	1
1297	2706043859	74.4612	1.15885	0.349195	3.31863	0.000904609	0.00922938	237.268	174.809	162.101	53.1335	109.053	110.955	237.268	1	0	0	1
1298	2706043860	281.923	1.10785	0.286752	3.86342	0.000111809	0.001531	780.91	619.599	726.999	379.263	274.815	386.711	780.91	1	0	0	1
1322	2706043885	28.4293	1.44426	0.461	3.13288	0.00173099	0.0160567	66.8035	85.462	76.1385	16.4897	29.0809	44.0557	85.462	1	0	0	1
1330	2706043893	84.537	1.08781	0.344713	3.15569	0.00160118	0.014922	234.964	170.924	230.871	69.6232	159.945	94.6381	234.964	1	0	0	1
1331	2706043894	855.861	1.24964	0.282987	4.4159	1.00593e-05	0.00017743	1759.93	2117.13	2689.41	802.499	1202.5	1005.12	2689.41	1	0	0	1
1341	2706043904	136.08	1.29448	0.363217	3.56393	0.000365349	0.00432053	209.625	365.156	469.111	172.226	161.399	130.535	469.111	1	0	0	1
1402	2706043965	82.6946	1.14007	0.367873	3.09909	0.00194118	0.0175155	163.553	231.136	228.415	64.1266	159.945	86.4796	231.136	1	0	0	1
1472	2706044036	147.208	1.08547	0.271427	3.99912	6.3579e-05	0.000931895	368.571	392.348	343.851	157.568	202.112	197.435	392.348	1	0	0	1
1483	2706044047	16.1765	1.64557	0.542316	3.03434	0.0024106	0.0205065	36.8571	40.7887	56.4898	12.8253	20.3566	13.0535	56.4898	1	0	0	1
1500	2706044064	36.1823	1.44486	0.388597	3.71815	0.000200689	0.00250621	89.8392	95.1735	105.611	36.6438	42.1673	35.8972	105.611	1	0	0	1
1509	2706044073	147.784	1.05132	0.32282	3.25668	0.00112723	0.0111017	324.803	330.194	437.182	126.421	266.09	182.749	437.182	1	0	0	1
1531	2706044095	24.905	2.03652	0.510801	3.98692	6.69366e-05	0.000976524	89.8392	75.7504	56.4898	32.9794	11.6324	13.0535	89.8392	1	0	0	1
1532	2706044096	232.998	3.29878	0.281263	11.7284	9.11412e-32	3.55678e-29	962.892	718.657	675.422	67.791	93.059	93.0064	962.892	1	0	0	1
1571	2706044135	90.0457	0.977423	0.336337	2.90608	0.00365991	0.0287815	179.678	209.77	262.8	128.253	146.859	84.848	262.8	1	0	0	1
1591	2706044155	250.428	1.21906	0.292193	4.17212	3.01776e-05	0.000478246	506.785	642.907	761.385	247.346	360.603	285.546	761.385	1	0	0	1
1691	2706044258	86.0599	1.33515	0.377711	3.53483	0.000408037	0.00474731	158.946	240.847	270.169	119.092	113.416	57.1092	270.169	1	0	0	1
1692	2706044259	49.1142	2.03168	0.455339	4.4619	8.12348e-06	0.000149185	85.2321	134.02	206.311	43.9726	49.4376	21.212	206.311	1	0	0	1
1702	2706044269	82.3498	0.937395	0.32505	2.88385	0.00392846	0.0306616	209.625	205.886	184.206	89.7773	164.307	84.848	209.625	1	0	0	1
1738	2706044305	201.189	2.18884	0.443053	4.94037	7.79741e-07	1.73882e-05	829.285	640.965	383.148	252.842	71.2483	93.0064	829.285	1	0	0	1
1749	2706044316	96.1009	1.24137	0.361131	3.43746	0.000587207	0.00645514	193.5	198.116	341.395	115.428	97.4211	120.745	341.395	1	0	0	1
1782	2706044349	10.5469	3.51899	0.803279	4.38078	1.18255e-05	0.000203085	43.7678	29.1348	34.3851	5.49657	1.45405	3.26338	43.7678	1	0	0	1
1806	2706044373	762.765	1.82783	0.276681	6.6063	3.94055e-11	1.66248e-09	1944.21	1988.93	2576.43	687.071	585.981	688.574	2576.43	1	0	0	1
1807	2706044374	650.087	1.1677	0.24756	4.71681	2.39569e-06	4.82537e-05	1780.66	1697.59	1503.12	641.266	805.542	912.115	1780.66	1	0	0	1
1825	2706044392	175.281	2.91233	0.385542	7.55387	4.22511e-14	2.53669e-12	301.768	650.676	717.175	86.1129	97.4211	60.3726	717.175	1	0	0	1
1854	2706044421	429.643	1.1663	0.352752	3.3063	0.000945384	0.00958275	1202.46	1046.91	1041.38	285.822	459.479	804.424	1202.46	1	0	0	1
1856	2706044423	238.843	1.58449	0.334683	4.73429	2.1982e-06	4.51498e-05	780.91	567.157	641.037	236.352	359.149	124.009	780.91	1	0	0	1
1857	2706044424	1377.05	1.9537	0.269632	7.24582	4.29823e-13	2.35422e-11	4351.44	3872.98	3883.06	1229.4	1407.52	729.366	4351.44	1	0	0	1
1858	2706044425	61.1349	2.02015	0.451983	4.46954	7.83889e-06	0.000144811	193.5	203.943	144.909	86.1129	29.0809	26.1071	203.943	1	0	0	1
1898	2706044465	229.325	4.49638	0.422101	10.6524	1.69979e-26	4.0821e-24	405.428	1027.49	938.222	43.9726	27.6269	42.424	1027.49	1	0	0	1
1923	2706044491	370.012	1.19109	0.32479	3.66726	0.000245163	0.00301338	644.999	924.543	1220.67	338.955	575.802	429.135	1220.67	1	0	0	1
1943	2706044512	154.522	0.828629	0.302884	2.7358	0.00622296	0.0455145	315.589	402.06	368.412	152.072	286.447	225.173	402.06	1	0	0	1
1946	2706044515	321.445	0.822992	0.288868	2.84903	0.0043853	0.0336386	686.464	841.023	731.912	309.64	527.819	538.458	841.023	1	0	0	1
1969	2706044538	569.893	1.05353	0.295743	3.56233	0.000367583	0.00433055	1264.66	1278.04	1667.68	584.469	1073.09	571.092	1667.68	1	0	0	1
1971	2706044540	440.831	1.47935	0.309542	4.77916	1.7603e-06	3.76415e-05	949.07	1194.52	1397.51	379.263	677.586	342.655	1397.51	1	0	0	1
1974	2706044543	1476.91	1.06598	0.33693	3.16379	0.0015573	0.0146002	3674.19	3970.1	3394.3	890.444	2751.06	2106.51	3970.1	1	0	0	1
1977	2706044546	24.974	1.42919	0.44153	3.2369	0.00120835	0.011826	87.5356	62.1541	54.0337	23.8185	31.989	24.4754	87.5356	1	0	0	1
1978	2706044547	629.467	6.14356	0.332272	18.4896	2.50522e-76	7.82129e-73	2752.76	2161.8	1994.34	16.4897	39.2593	47.319	2752.76	1	0	0	1
2003	2706044572	67.5324	1.35455	0.364867	3.71245	0.000205263	0.00254298	138.214	157.328	233.328	58.6301	94.513	71.7944	233.328	1	0	0	1
2028	2706044597	22.8853	1.63135	0.497358	3.28003	0.00103796	0.0103201	62.1964	44.6733	83.5067	16.4897	33.4431	16.3169	83.5067	1	0	0	1
2030	2706044599	29.7872	2.10347	0.47049	4.4708	7.79278e-06	0.000144811	57.5892	112.654	93.331	18.3219	30.535	17.9486	112.654	1	0	0	1
2055	2706044625	349.597	1.16425	0.338994	3.43444	0.000593781	0.00645918	511.392	1109.06	999.624	452.551	455.116	365.499	1109.06	1	0	0	1
2057	2706044627	223.549	0.941961	0.288772	3.26196	0.00110646	0.0109316	465.321	493.349	648.405	254.674	321.344	326.338	648.405	1	0	0	1
2084	2706044654	225.908	1.17183	0.317095	3.69553	0.000219429	0.00270773	414.642	644.849	645.949	196.044	337.339	292.073	645.949	1	0	0	1
2108	2706044678	51.7035	2.48188	0.413898	5.99636	2.01789e-09	6.92293e-08	110.571	159.27	206.311	23.8185	37.8052	31.0021	206.311	1	0	0	1
2145	2706044717	55.0403	1.02693	0.36941	2.77993	0.0054371	0.0406642	131.303	108.77	164.557	87.9451	71.2483	53.8458	164.557	1	0	0	1
2229	2706044801	222.145	0.852057	0.315682	2.6991	0.00695275	0.0497855	605.839	588.522	397.885	196.044	338.793	401.396	605.839	1	0	0	1
2232	2706044804	167.208	3.31825	0.293992	11.2869	1.52382e-29	5.28597e-27	688.767	506.945	496.128	56.7979	61.0699	62.0043	688.767	1	0	0	1
2244	2706044816	499.56	1.00089	0.363594	2.75278	0.00590922	0.0435108	926.035	1128.49	1564.52	960.067	533.635	445.452	1564.52	1	0	0	1
2261	2706044833	28.0128	2.07521	0.511752	4.05511	5.01106e-05	0.000759444	48.3749	75.7504	120.348	20.1541	30.535	13.0535	120.348	1	0	0	1
2267	2706044839	328.592	2.0101	0.295208	6.80911	9.82068e-12	4.57614e-10	771.696	910.947	1186.29	210.702	295.171	267.597	1186.29	1	0	0	1
2268	2706044840	2067.47	1.90588	0.298992	6.37433	1.83762e-10	6.99638e-09	4395.21	5739.55	7591.74	1350.32	2042.94	1778.54	7591.74	1	0	0	1
2272	2706044844	29.1365	1.47562	0.496055	2.97472	0.0029326	0.0239049	69.1071	69.9234	95.7871	10.9931	31.989	47.319	95.7871	1	0	0	1
2325	2706044899	627.438	0.88051	0.281655	3.12621	0.00177078	0.0162122	1303.82	1342.14	1797.85	943.578	1007.65	665.73	1797.85	1	0	0	1
2329	2706044904	293.449	0.8481	0.284779	2.9781	0.00290042	0.0237044	780.91	813.831	505.952	300.479	487.106	456.874	813.831	1	0	0	1
2365	2706044940	18.0881	1.38833	0.513027	2.70615	0.00680673	0.049007	66.8035	42.731	36.8412	18.3219	15.9945	24.4754	66.8035	1	0	0	1
2405	2706044981	228.336	1.30871	0.397214	3.29471	0.000985229	0.0098903	716.41	580.753	513.321	342.619	351.879	91.3747	716.41	1	0	0	1
2406	2706044982	366.954	1.13911	0.267854	4.25273	2.11182e-05	0.000343391	1032	806.062	952.959	492.859	539.451	327.97	1032	1	0	0	1
2426	2706045002	409.411	1.80605	0.366609	4.92637	8.37716e-07	1.85486e-05	926.035	1060.51	1478.56	221.695	306.804	535.195	1478.56	1	0	0	1
2439	2706045016	26.856	3.09187	0.517774	5.97146	2.35141e-09	7.66884e-08	66.8035	102.943	93.331	9.16095	15.9945	8.15846	102.943	1	0	0	1
2449	2706045026	101.17	0.871147	0.310206	2.80828	0.00498065	0.0378335	228.053	235.02	255.432	130.085	123.594	164.801	255.432	1	0	0	1
2450	2706045027	70.4809	1.96565	0.416343	4.72122	2.34433e-06	4.78366e-05	260.303	211.713	157.189	27.4828	106.145	40.7923	260.303	1	0	0	1
2452	2706045029	105.644	2.11305	0.333454	6.33685	2.34503e-10	8.61314e-09	315.589	266.097	361.044	95.2739	87.2428	52.2141	361.044	1	0	0	1
2486	2706045065	371.464	1.75693	0.303717	5.78476	7.26143e-09	2.17983e-07	787.821	1056.62	1274.71	364.606	378.052	261.071	1274.71	1	0	0	1
2619	2706045200	385.804	1.60763	0.30793	5.22077	1.78184e-07	4.38023e-06	783.213	1000.29	1370.49	368.27	366.42	385.079	1370.49	1	0	0	1
2627	2706045208	394.002	0.860686	0.280648	3.06678	0.00216377	0.0190827	850.017	901.235	1034.01	663.253	517.64	460.137	1034.01	1	0	0	1
2646	2706045227	649.894	1.12268	0.28389	3.95464	7.66508e-05	0.00109772	1253.14	1590.76	2004.16	775.016	924.773	722.839	2004.16	1	0	0	1
2657	2706045238	92.4148	1.25021	0.292982	4.26719	1.97955e-05	0.000326992	253.393	219.482	245.608	100.77	117.778	104.428	253.393	1	0	0	1
2673	2706045254	256.873	1.44803	0.317326	4.56322	5.03742e-06	9.70791e-05	619.66	621.541	817.874	175.89	398.409	252.912	817.874	1	0	0	1
2679	2706045260	466.924	1.31764	0.326172	4.03971	5.35182e-05	0.000807167	1131.05	1111.01	1412.25	309.64	825.898	479.717	1412.25	1	0	0	1
2681	2706045262	171.669	0.865557	0.278019	3.1133	0.00185005	0.0167903	410.035	405.944	407.709	185.051	322.798	218.647	410.035	1	0	0	1
2685	2706045266	321.391	1.14464	0.28893	3.96165	7.44332e-05	0.00107583	771.696	852.677	812.962	258.339	545.267	394.869	852.677	1	0	0	1
2686	2706045267	164.854	1.17351	0.341052	3.44087	0.000579853	0.00641951	419.25	382.636	456.831	104.435	296.625	207.225	456.831	1	0	0	1
2688	2706045269	559.251	1.40744	0.338498	4.15789	3.21205e-05	0.000498907	1280.78	1616.01	1557.15	304.143	879.698	657.572	1616.01	1	0	0	1
2739	2706045320	72.8269	1.33868	0.35402	3.78136	0.000155977	0.00200395	205.018	176.751	196.486	54.9657	129.41	63.636	205.018	1	0	0	1
2768	2706045349	316.118	1.99492	0.301749	6.61117	3.81299e-11	1.63071e-09	716.41	945.908	1092.96	186.883	306.804	259.439	1092.96	1	0	0	1
2781	2706045362	103.835	1.00408	0.302558	3.31864	0.000904555	0.00922938	218.839	269.982	270.169	144.743	138.134	124.009	270.169	1	0	0	1
2782	2706045363	146.84	1.00907	0.299708	3.36683	0.000760376	0.00794014	463.017	318.54	311.922	194.212	158.491	217.015	463.017	1	0	0	1
2786	2706045367	66.3041	1.97613	0.441705	4.47388	7.68129e-06	0.000144464	165.857	196.174	218.591	20.1541	100.329	42.424	218.591	1	0	0	1
2788	2706045369	96.1739	1.89715	0.335519	5.65438	1.56408e-08	4.47987e-07	214.232	320.482	294.729	62.2945	104.691	75.0578	320.482	1	0	0	1
2798	2706045379	118.753	1.3125	0.307243	4.27186	1.93851e-05	0.000321916	264.91	355.444	309.466	100.77	167.215	137.062	355.444	1	0	0	1
2839	2706045422	49.7704	1.56542	0.367647	4.25796	2.06301e-05	0.000338984	126.696	161.212	122.804	34.8116	63.978	50.5824	161.212	1	0	0	1
2853	2706045438	611.103	0.823384	0.251253	3.27711	0.00104876	0.0103943	1840.55	1268.33	1247.69	732.876	910.233	959.435	1840.55	1	0	0	1
2855	2706045440	601.156	3.06532	0.313002	9.79329	1.20322e-22	1.97708e-20	1504.23	1720.89	2605.9	271.164	282.085	205.593	2605.9	1	0	0	1
2865	2706045450	108.966	1.91956	0.357113	5.3752	7.64959e-08	1.97372e-06	230.357	316.598	390.517	93.4417	119.232	58.7409	390.517	1	0	0	1
2881	2706045466	105.112	1.20524	0.354086	3.4038	0.000664548	0.00715421	269.518	275.809	265.257	69.6232	205.021	109.323	275.809	1	0	0	1
2913	2706045499	228.603	0.95144	0.272185	3.49556	0.000473071	0.00533141	582.803	487.522	591.915	241.849	330.069	347.55	591.915	1	0	0	1
2914	2706045500	196.291	1.2797	0.332485	3.84889	0.000118654	0.00159672	465.321	493.349	567.354	122.757	293.717	265.966	567.354	1	0	0	1
2948	2706045534	631.005	0.806452	0.264972	3.04354	0.00233813	0.0201092	1218.59	1447.03	1719.26	844.639	1016.38	855.006	1719.26	1	0	0	1
2957	2706045543	1283.64	1.51648	0.402251	3.76999	0.000163257	0.00208036	3563.62	3606.88	3332.9	489.195	1307.19	2117.94	3606.88	1	0	0	1
2992	2706045579	295.475	0.877036	0.31281	2.80373	0.00505144	0.0381855	670.339	673.984	756.472	555.153	332.977	326.338	756.472	1	0	0	1
2995	2706045582	29.9778	1.42018	0.440363	3.22503	0.0012596	0.0121749	96.7499	83.5196	63.8581	16.4897	46.5295	34.2655	96.7499	1	0	0	1
3039	2706045626	75.1108	1.44062	0.418104	3.4456	0.000569791	0.00633056	170.464	174.809	255.432	38.476	141.042	65.2677	255.432	1	0	0	1
3041	2706045628	146.533	1.63752	0.386747	4.2341	2.29473e-05	0.000369286	255.696	471.983	476.479	73.2876	183.21	168.064	476.479	1	0	0	1
3059	2706045646	840.407	1.01046	0.33333	3.0314	0.00243425	0.0206514	2384.19	1932.61	1915.74	665.085	953.854	1641.48	2384.19	1	0	0	1
3065	2706045652	10455.9	1.38751	0.314484	4.41202	1.02408e-05	0.000178889	23975.5	26143.6	32572.5	6976.98	12448.1	14765.2	32572.5	1	0	0	1
3106	2706045694	55.7413	1.22429	0.368276	3.32439	0.00088613	0.00913036	133.607	135.962	159.645	40.3082	77.0645	79.9529	159.645	1	0	0	1
9	2706042546	28.4935	1.86888	0.47448	3.93879	8.18923e-05	0.00116213	48.3749	108.77	85.9628	21.9863	27.6269	22.8437	108.77	1	0	1	0
10	2706042547	70.2307	2.57475	0.472777	5.446	5.15146e-08	1.38571e-06	117.482	236.963	294.729	14.6575	58.1619	47.319	294.729	1	0	1	0
14	2706042551	308.743	2.39926	0.400688	5.98786	2.12622e-09	7.21527e-08	520.607	1128.49	1156.81	98.9382	241.372	244.754	1156.81	1	0	1	0
15	2706042552	53.3097	2.39058	0.4578	5.22188	1.77115e-07	4.38023e-06	96.7499	213.655	176.838	14.6575	49.4376	37.5289	213.655	1	0	1	0
16	2706042553	5226.44	6.2374	0.414787	15.0376	4.16397e-51	6.49996e-48	6889.97	24859.7	23607.8	267.5	311.166	231.7	24859.7	1	0	1	0
18	2706042555	354.953	2.52694	0.480216	5.2621	1.42419e-07	3.55706e-06	674.946	1274.16	1326.28	379.263	159.945	71.7944	1326.28	1	0	1	0
19	2706042556	116.51	1.40874	0.366118	3.84777	0.000119199	0.00159717	223.446	328.252	368.412	166.729	130.864	78.3212	368.412	1	0	1	0
28	2706042565	138.79	3.26192	0.319771	10.2008	1.96666e-24	4.09327e-22	536.732	497.233	365.956	34.8116	59.6159	60.3726	536.732	1	0	1	0
73	2706042610	8.46886	3.41153	0.938601	3.63469	0.00027831	0.00335477	20.7321	15.5385	46.6655	3.66438	0	4.89507	46.6655	1	0	1	0
77	2706042614	32.5841	1.66488	0.545073	3.05442	0.00225496	0.0195892	73.7142	67.9811	127.716	9.16095	26.1728	55.4775	127.716	1	0	1	0
92	2706042629	1404.02	2.20869	0.316223	6.9846	2.85668e-12	1.41564e-10	2849.51	4226.48	5432.85	833.646	1307.19	843.584	5432.85	1	0	1	0
114	2706042651	99.127	3.75267	0.464409	8.08053	6.4484e-16	4.68184e-14	154.339	390.406	447.006	32.9794	31.989	16.3169	447.006	1	0	1	0
138	2706042675	524.277	1.49278	0.294118	5.07545	3.86581e-07	9.21303e-06	1137.96	1468.39	1616.1	534.999	456.571	613.516	1616.1	1	0	1	0
163	2706042700	14.0025	2.23344	0.632304	3.53222	0.000412082	0.00474731	36.8571	38.8463	51.5777	3.66438	18.9026	6.52677	51.5777	1	0	1	0
277	2706042814	7.34264	2.55966	0.824236	3.10549	0.00189964	0.0171903	20.7321	21.3655	27.0169	3.66438	7.27023	1.63169	27.0169	1	0	1	0
291	2706042828	564.164	1.1291	0.393826	2.86699	0.00414395	0.0321826	1034.3	1334.37	1832.24	1102.98	481.289	465.032	1832.24	1	0	1	0
347	2706042886	1706.43	2.68647	0.31344	8.57094	1.02644e-17	9.42512e-16	3519.85	5657.97	6822.99	751.198	1077.45	895.799	6822.99	1	0	1	0
370	2706042909	118.605	2.67021	0.453625	5.88638	3.94749e-09	1.23241e-07	202.714	370.983	530.513	25.6507	98.8751	68.531	530.513	1	0	1	0
422	2706042961	265.908	1.64962	0.30312	5.44214	5.26452e-08	1.39287e-06	568.982	734.196	894.013	207.037	328.614	230.068	894.013	1	0	1	0
450	2706042989	216.424	2.62841	0.328378	8.00422	1.20229e-15	8.1599e-14	486.053	672.042	864.54	117.26	143.951	96.2698	864.54	1	0	1	0
451	2706042990	260.791	4.20229	0.434301	9.67599	3.81374e-22	5.66976e-20	414.642	796.35	1431.89	54.9657	58.1619	45.6874	1431.89	1	0	1	0
455	2706042994	207.619	1.34599	0.33183	4.05625	4.98665e-05	0.000759444	446.892	497.233	680.334	163.065	226.831	298.6	680.334	1	0	1	0
458	2706042997	53.3417	1.94259	0.408276	4.75803	1.95491e-06	4.06882e-05	94.4463	167.039	196.486	45.8047	46.5295	37.5289	196.486	1	0	1	0
493	2706043032	132.762	2.13619	0.392748	5.43908	5.35569e-08	1.40508e-06	234.964	380.694	550.162	122.757	100.329	66.8993	550.162	1	0	1	0
507	2706043047	26.7347	1.7514	0.515674	3.39633	0.000682958	0.00730204	48.3749	101	76.1385	9.16095	37.8052	26.1071	101	1	0	1	0
525	2706043065	90.8078	3.86364	0.476716	8.1047	5.28762e-16	3.98175e-14	145.125	353.502	415.077	12.8253	24.7188	31.0021	415.077	1	0	1	0
526	2706043066	46.5913	2.06841	0.475596	4.34909	1.36704e-05	0.000233218	85.2321	147.616	174.382	18.3219	29.0809	57.1092	174.382	1	0	1	0
568	2706043111	6.01778	3.76575	1.11364	3.38147	0.000720978	0.0076561	11.5178	19.4232	29.4729	0	1.45405	3.26338	29.4729	1	0	1	0
572	2706043115	287.474	4.08017	0.45671	8.93384	4.11468e-19	4.42967e-17	384.696	1109.06	1409.79	51.3013	49.4376	86.4796	1409.79	1	0	1	0
587	2706043130	101.302	1.61856	0.320407	5.05158	4.38162e-07	1.02853e-05	223.446	289.405	321.746	95.2739	116.324	83.2163	321.746	1	0	1	0
624	2706043167	396.75	2.59518	0.378595	6.85478	7.14208e-12	3.4304e-10	605.839	1474.22	1586.63	232.688	264.636	171.328	1586.63	1	0	1	0
626	2706043169	57.6321	1.49724	0.395767	3.78314	0.000154862	0.00199784	96.7499	157.328	206.311	60.4623	66.8861	50.5824	206.311	1	0	1	0
627	2706043170	76.4478	1.19785	0.342771	3.49462	0.000474738	0.00533141	152.036	219.482	211.223	71.4554	123.594	81.5846	219.482	1	0	1	0
628	2706043171	39.7873	1.07899	0.388482	2.77744	0.00547889	0.0408236	78.3213	106.827	110.524	40.3082	63.978	47.319	110.524	1	0	1	0
629	2706043172	13.8943	1.89887	0.589627	3.22047	0.00127981	0.012332	41.4642	33.0194	46.6655	5.49657	15.9945	13.0535	46.6655	1	0	1	0
630	2706043173	46.7466	2.34321	0.469806	4.98762	6.11273e-07	1.39299e-05	76.0178	143.731	201.398	18.3219	43.6214	29.3704	201.398	1	0	1	0
687	2706043231	496.933	1.28103	0.385676	3.32152	0.000895278	0.00919427	1237.02	1095.47	1527.68	285.822	488.56	918.642	1527.68	1	0	1	0
690	2706043234	148.155	1.01436	0.316929	3.20058	0.0013715	0.0130943	317.893	289.405	474.023	177.722	194.842	203.961	474.023	1	0	1	0
691	2706043235	36.8099	2.17124	0.457728	4.74351	2.10051e-06	4.3429e-05	69.1071	112.654	144.909	18.3219	36.3512	24.4754	144.909	1	0	1	0
824	2706043372	148.831	1.648	0.31944	5.15902	2.4824e-07	5.98259e-06	308.678	450.618	471.567	111.764	184.664	132.167	471.567	1	0	1	0
825	2706043373	109.229	1.09702	0.375419	2.92212	0.00347653	0.0276176	205.018	262.213	343.851	75.1198	203.566	138.694	343.851	1	0	1	0
837	2706043386	344.525	1.15558	0.317463	3.64006	0.000272579	0.00329842	587.41	1004.18	994.712	348.116	565.624	362.235	1004.18	1	0	1	0
850	2706043399	824.725	4.95858	0.411646	12.0457	2.04244e-33	1.06275e-30	1536.48	2804.71	4241.65	60.4623	103.237	138.694	4241.65	1	0	1	0
851	2706043400	155.828	2.26839	0.379255	5.98117	2.21542e-09	7.35803e-08	292.553	505.002	599.283	67.791	110.508	137.062	599.283	1	0	1	0
859	2706043408	346.001	1.50508	0.373221	4.03268	5.51442e-05	0.000823733	539.035	1169.27	1065.94	236.352	555.446	296.968	1169.27	1	0	1	0
860	2706043409	141.487	1.07034	0.364519	2.93629	0.0033216	0.0266582	207.321	442.848	390.517	161.233	251.55	133.799	442.848	1	0	1	0
899	2706043448	303.186	1.46622	0.36493	4.0178	5.87441e-05	0.00086509	562.071	755.561	1092.96	238.185	264.636	437.293	1092.96	1	0	1	0
907	2706043456	50.83	3.62838	0.607667	5.97099	2.35813e-09	7.66884e-08	96.7499	89.3466	314.378	20.1541	4.36214	19.5803	314.378	1	0	1	0
920	2706043469	345.943	5.44454	0.932152	5.84083	5.1941e-09	1.60554e-07	608.142	1594.64	1449.09	3.66438	43.6214	45.6874	1594.64	1	0	1	0
936	2706043485	33.6474	2.89666	0.543851	5.3262	1.0029e-07	2.54558e-06	52.9821	128.193	137.54	25.6507	11.6324	9.79015	137.54	1	0	1	0
937	2706043486	282.599	2.76488	0.363584	7.60451	2.85987e-14	1.75069e-12	541.339	874.043	1242.78	104.435	170.123	155.011	1242.78	1	0	1	0
946	2706043495	15.0824	2.17272	0.760391	2.85737	0.00427162	0.0330099	23.0357	33.0194	76.1385	0	8.72428	22.8437	76.1385	1	0	1	0
961	2706043511	17.6912	2.11975	0.570317	3.71679	0.000201768	0.00250964	34.5535	73.808	49.1216	10.9931	20.3566	8.15846	73.808	1	0	1	0
986	2706043537	422.704	2.26487	0.334504	6.77085	1.28028e-11	5.87801e-10	826.981	1289.7	1670.13	225.359	311.166	323.075	1670.13	1	0	1	0
1007	2706043561	18.9611	1.47608	0.540254	2.73219	0.00629153	0.045784	32.25	44.6733	73.6824	16.4897	17.4486	24.4754	73.6824	1	0	1	0
1008	2706043562	19.2088	1.80437	0.541835	3.33011	0.000868116	0.00897437	48.3749	62.1541	54.0337	5.49657	20.3566	24.4754	62.1541	1	0	1	0
1012	2706043566	128.649	2.31009	0.321439	7.18669	6.63792e-13	3.51247e-11	327.107	359.329	481.392	89.7773	91.6049	73.4261	481.392	1	0	1	0
1013	2706043567	13.8749	1.88866	0.623332	3.02994	0.00244603	0.0206952	32.25	34.9617	51.5777	7.32876	7.27023	19.5803	51.5777	1	0	1	0
1051	2706043606	25.0955	2.11883	0.557099	3.80332	0.000142771	0.00185722	32.25	77.6927	108.067	23.8185	13.0864	17.9486	108.067	1	0	1	0
1052	2706043607	62.7048	4.78649	0.532772	8.98411	2.60826e-19	3.01592e-17	124.393	262.213	267.713	7.32876	8.72428	9.79015	267.713	1	0	1	0
1053	2706043608	85.7808	3.72305	0.463492	8.03261	9.54197e-16	6.62e-14	149.732	349.617	361.044	14.6575	21.8107	34.2655	361.044	1	0	1	0
1057	2706043612	90.1824	2.03393	0.452303	4.49684	6.89705e-06	0.000131296	103.661	376.81	299.642	75.1198	56.7078	75.0578	376.81	1	0	1	0
1061	2706043616	2086.13	3.49718	0.313863	11.1424	7.79898e-29	2.43484e-26	5231.41	6271.74	9293.8	498.356	770.645	742.42	9293.8	1	0	1	0
1094	2706043651	248.502	4.25416	0.432792	9.82957	8.39782e-23	1.45656e-20	368.571	1132.37	1041.38	34.8116	52.3457	58.7409	1132.37	1	0	1	0
1117	2706043675	771.941	1.12212	0.293615	3.82174	0.000132514	0.0017456	1352.19	2126.84	2271.87	879.451	1020.74	967.593	2271.87	1	0	1	0
1126	2706043687	178.609	1.94092	0.326344	5.94747	2.72317e-09	8.76468e-08	428.464	512.772	606.652	98.9382	151.221	184.381	606.652	1	0	1	0
1206	2706043767	96.1262	2.05253	0.351613	5.83748	5.29974e-09	1.62213e-07	209.625	357.386	279.993	76.952	93.059	52.2141	357.386	1	0	1	0
1233	2706043795	1259.96	2.46035	0.448109	5.49052	4.00749e-08	1.1072e-06	1541.09	3474.81	6341.6	450.719	884.06	962.698	6341.6	1	0	1	0
1240	2706043802	128.101	2.41128	0.406347	5.93404	2.9557e-09	9.41601e-08	239.571	374.867	550.162	43.9726	114.87	83.2163	550.162	1	0	1	0
1241	2706043803	357.351	5.00765	0.453679	11.0379	2.50904e-28	7.12111e-26	497.571	1452.85	1761.01	29.315	43.6214	53.8458	1761.01	1	0	1	0
1242	2706043804	171.978	3.20585	0.392121	8.17565	2.94278e-16	2.29684e-14	301.768	613.772	756.472	51.3013	75.6104	71.7944	756.472	1	0	1	0
1246	2706043808	34.7406	1.42532	0.457705	3.11407	0.00184526	0.0167903	80.6249	71.8657	122.804	54.9657	29.0809	26.1071	122.804	1	0	1	0
1374	2706043937	29.748	2.8309	0.495206	5.71661	1.08671e-08	3.17077e-07	64.4999	101	117.892	10.9931	17.4486	14.6852	117.892	1	0	1	0
1379	2706043942	1574.45	4.55335	0.371487	12.2571	1.53879e-34	1.20103e-31	3238.82	5407.41	7633.49	166.729	268.999	323.075	7633.49	1	0	1	0
1473	2706044037	431.407	1.34525	0.292339	4.60167	4.1912e-06	8.22951e-05	873.053	1070.22	1424.53	456.215	501.646	478.086	1424.53	1	0	1	0
1512	2706044076	57.5151	1.51072	0.391586	3.85795	0.000114343	0.00155209	103.661	198.116	162.101	64.1266	72.7023	40.7923	198.116	1	0	1	0
1516	2706044080	260.301	3.73022	0.401377	9.29356	1.49207e-20	1.94093e-18	444.589	938.139	1220.67	54.9657	98.8751	63.636	1220.67	1	0	1	0
1517	2706044081	42.7177	3.67981	0.538193	6.83734	8.06752e-12	3.81618e-10	69.1071	196.174	162.101	16.4897	8.72428	11.4218	196.174	1	0	1	0
1603	2706044169	26.8446	2.16539	0.578262	3.74465	0.000180645	0.00226496	27.6428	91.2889	115.436	14.6575	14.5405	27.7388	115.436	1	0	1	0
1613	2706044179	1113.75	2.0609	0.31426	6.55794	5.45556e-11	2.24109e-09	2135.41	3362.15	4229.37	848.304	940.768	757.105	4229.37	1	0	1	0
1687	2706044254	38.931	2.48466	0.50479	4.92217	8.55895e-07	1.88176e-05	59.8928	147.616	149.821	10.9931	36.3512	22.8437	149.821	1	0	1	0
1696	2706044263	30.7225	1.68778	0.547703	3.08156	0.0020592	0.018368	55.2857	122.366	78.5945	34.8116	46.5295	6.52677	122.366	1	0	1	0
1712	2706044279	56.9992	1.29287	0.406666	3.1792	0.00147682	0.0140141	110.571	134.02	196.486	47.6369	103.237	47.319	196.486	1	0	1	0
1724	2706044291	295.09	1.90676	0.328386	5.80645	6.38106e-09	1.93414e-07	564.374	918.716	1043.83	267.5	280.631	187.645	1043.83	1	0	1	0
1776	2706044343	207.243	0.988921	0.307608	3.21487	0.00130502	0.0124977	421.553	440.906	641.037	249.178	356.241	221.91	641.037	1	0	1	0
1788	2706044355	14.943	3.56605	0.800665	4.45386	8.43393e-06	0.000151326	18.4286	69.9234	58.9459	10.9931	1.45405	1.63169	69.9234	1	0	1	0
1789	2706044356	8.74366	2.38412	0.806354	2.95667	0.00310983	0.0251526	20.7321	19.4232	39.2973	1.83219	2.90809	11.4218	39.2973	1	0	1	0
1804	2706044371	396.945	1.24111	0.291687	4.25494	2.09107e-05	0.000341797	861.535	994.466	1191.2	456.215	396.955	525.405	1191.2	1	0	1	0
1990	2706044559	193.592	2.88992	0.373667	7.73392	1.04282e-14	6.64422e-13	442.285	648.734	763.841	45.8047	129.41	99.5332	763.841	1	0	1	0
1998	2706044567	36.279	3.84752	0.600381	6.40846	1.46993e-10	5.66558e-09	46.0714	163.155	154.733	7.32876	7.27023	13.0535	163.155	1	0	1	0
1999	2706044568	68.5069	3.97969	0.49113	8.10312	5.35662e-16	3.98175e-14	112.875	297.175	284.905	10.9931	17.4486	19.5803	297.175	1	0	1	0
2033	2706044602	78.003	2.68191	0.49009	5.47227	4.443e-08	1.21676e-06	168.161	256.386	309.466	9.16095	77.0645	40.7923	309.466	1	0	1	0
2038	2706044607	494.963	3.18246	0.395906	8.03843	9.09984e-16	6.45675e-14	808.553	1590.76	2384.85	168.561	274.815	145.221	2384.85	1	0	1	0
2039	2706044608	14.0742	1.79241	0.603795	2.96857	0.00299187	0.0242614	36.8571	31.0771	51.5777	16.4897	15.9945	4.89507	51.5777	1	0	1	0
2079	2706044649	12.6427	2.19014	0.637494	3.43554	0.000591364	0.00645918	34.5535	36.904	41.7533	9.16095	4.36214	13.0535	41.7533	1	0	1	0
2083	2706044653	568.681	3.15967	0.376906	8.38318	5.15153e-17	4.59517e-15	1008.96	1794.7	2694.32	170.394	244.28	261.071	2694.32	1	0	1	0
2086	2706044656	393.842	3.33452	0.362102	9.2088	3.29805e-20	4.1186e-18	824.678	1357.68	1694.69	87.9451	162.853	169.696	1694.69	1	0	1	0
2088	2706044658	390.376	2.66067	0.404528	6.57722	4.79332e-11	1.9953e-09	621.964	1279.99	1721.71	120.925	261.728	251.28	1721.71	1	0	1	0
2116	2706044686	71.9811	1.49652	0.391293	3.82456	0.000131007	0.00173306	124.393	176.751	272.625	82.4485	69.7942	68.531	272.625	1	0	1	0
2118	2706044688	95.0553	2.78687	0.465703	5.98422	2.17426e-09	7.29896e-08	129	343.79	417.533	32.9794	40.7133	66.8993	417.533	1	0	1	0
2120	2706044690	78.2519	3.38264	0.475362	7.11593	1.11159e-12	5.59739e-11	122.089	273.867	370.868	14.6575	33.4431	32.6338	370.868	1	0	1	0
2121	2706044691	30.1539	1.5256	0.487702	3.12814	0.00175915	0.0162008	55.2857	69.9234	117.892	16.4897	46.5295	29.3704	117.892	1	0	1	0
2122	2706044692	119.676	4.28089	0.478447	8.94749	3.63661e-19	4.05482e-17	193.5	512.772	518.233	31.1472	13.0864	24.4754	518.233	1	0	1	0
2124	2706044694	117.418	2.24064	0.425027	5.27176	1.35123e-07	3.40205e-06	184.286	357.386	501.04	45.8047	97.4211	99.5332	501.04	1	0	1	0
2143	2706044715	543.449	5.09225	0.400968	12.6999	5.92124e-37	6.16204e-34	919.124	2084.11	2667.3	58.6301	65.4321	58.7409	2667.3	1	0	1	0
2144	2706044716	166.319	4.08273	0.475645	8.58357	9.19755e-18	8.70144e-16	216.535	652.619	810.506	47.6369	39.2593	22.8437	810.506	1	0	1	0
2147	2706044719	296.283	2.95296	0.358433	8.23853	1.74345e-16	1.39566e-14	539.035	1066.33	1228.04	128.253	161.399	112.587	1228.04	1	0	1	0
2148	2706044720	224.625	2.8152	0.301978	9.32253	1.13595e-20	1.54193e-18	557.464	773.042	815.418	100.77	123.594	106.06	815.418	1	0	1	0
2177	2706044749	143.885	1.73544	0.318571	5.44757	5.1062e-08	1.38571e-06	301.768	464.214	442.094	102.603	161.399	130.535	464.214	1	0	1	0
2178	2706044750	412.856	4.37283	0.36827	11.874	1.61558e-32	7.2055e-30	949.07	1474.22	1844.52	49.4691	116.324	62.0043	1844.52	1	0	1	0
2181	2706044753	199.63	1.2878	0.338125	3.80866	0.000139723	0.00182517	384.696	510.829	645.949	150.24	324.252	220.278	645.949	1	0	1	0
2183	2706044755	270.093	1.5279	0.35185	4.34247	1.40889e-05	0.000239053	467.624	829.369	879.276	174.058	373.69	283.914	879.276	1	0	1	0
2187	2706044759	32.9477	1.2822	0.461309	2.77949	0.00544447	0.0406642	62.1964	66.0388	125.26	23.8185	45.0754	44.0557	125.26	1	0	1	0
2208	2706044780	162.404	1.86652	0.348941	5.3491	8.83948e-08	2.26204e-06	322.5	458.387	601.739	97.1061	154.129	161.537	601.739	1	0	1	0
2250	2706044822	901.674	3.33019	0.355883	9.35754	8.16167e-21	1.15822e-18	1902.75	3131.02	3843.76	201.541	475.473	303.495	3843.76	1	0	1	0
2286	2706044859	245.448	2.04827	0.330814	6.1916	5.95573e-10	2.11293e-08	502.178	753.619	891.557	137.414	251.55	181.118	891.557	1	0	1	0
2316	2706044889	169.973	2.88679	0.471743	6.11942	9.39166e-10	3.29447e-08	223.446	623.484	758.928	34.8116	123.594	84.848	758.928	1	0	1	0
2317	2706044890	61.5122	1.63876	0.493992	3.31738	0.000908666	0.00924057	96.7499	209.77	198.942	16.4897	93.059	70.1627	209.77	1	0	1	0
2368	2706044943	694.039	3.15277	0.317906	9.91731	3.50072e-23	6.83079e-21	1534.18	2649.32	2598.53	229.024	274.815	321.443	2649.32	1	0	1	0
2369	2706044944	363.911	2.62254	0.396332	6.61704	3.66461e-11	1.58901e-09	815.463	1336.31	1259.97	84.2807	226.831	290.441	1336.31	1	0	1	0
2419	2706044995	564.888	2.23471	0.323926	6.89882	5.2436e-12	2.5579e-10	1158.7	1647.08	2239.94	437.893	405.679	323.075	2239.94	1	0	1	0
2451	2706045028	440.281	3.15699	0.319747	9.87343	5.42787e-23	9.96812e-21	1048.12	1375.16	1873.99	141.079	223.923	163.169	1873.99	1	0	1	0
2480	2706045059	417.768	2.78318	0.441755	6.30027	2.97118e-10	1.07861e-08	843.106	1526.66	1586.63	71.4554	228.285	326.338	1586.63	1	0	1	0
2482	2706045061	194.172	3.61203	0.411931	8.76854	1.80992e-18	1.7658e-16	354.75	666.215	911.205	36.6438	61.0699	75.0578	911.205	1	0	1	0
2501	2706045080	32.2991	3.64505	0.573366	6.35729	2.05349e-10	7.63214e-09	66.8035	159.27	100.699	1.83219	13.0864	13.0535	159.27	1	0	1	0
2540	2706045121	1288.95	3.52935	0.337563	10.4554	1.38431e-25	3.087e-23	2637.59	4896.58	5307.59	481.866	392.593	332.865	5307.59	1	0	1	0
2591	2706045172	190.027	1.59295	0.359412	4.43211	9.33162e-06	0.00016553	442.285	446.733	665.597	212.534	117.778	217.015	665.597	1	0	1	0
2599	2706045180	1455.6	2.10309	0.364834	5.7645	8.1899e-09	2.41216e-07	2685.96	4824.72	5278.11	1520.72	920.411	766.895	5278.11	1	0	1	0
2607	2706045188	16.7531	3.72122	0.740458	5.02557	5.01943e-07	1.16945e-05	25.3393	87.4043	56.4898	1.83219	8.72428	3.26338	87.4043	1	0	1	0
2687	2706045268	1124.5	2.75913	0.345754	7.98003	1.463e-15	9.71806e-14	2333.52	4022.54	4276.03	342.619	783.731	606.989	4276.03	1	0	1	0
2705	2706045286	32.2101	1.11039	0.405977	2.7351	0.00623614	0.0455145	80.6249	85.462	76.1385	49.4691	36.3512	34.2655	85.462	1	0	1	0
2718	2706045299	30.7239	6.78185	1.11691	6.07198	1.26339e-09	4.38256e-08	57.5892	159.27	112.98	1.83219	0	1.63169	159.27	1	0	1	0
2719	2706045300	50.1757	3.23956	0.432895	7.48347	7.23836e-14	4.26381e-12	129	161.212	203.855	14.6575	18.9026	22.8437	203.855	1	0	1	0
2727	2706045308	855.55	4.15673	0.378336	10.9869	4.42056e-28	1.15008e-25	1492.71	3647.67	3600.61	214.366	154.129	163.169	3647.67	1	0	1	0
2735	2706045316	56.8893	4.13223	0.577034	7.16115	8.00019e-13	4.16276e-11	71.4106	227.251	277.537	3.66438	15.9945	16.3169	277.537	1	0	1	0
2748	2706045329	45.3941	1.59504	0.531437	3.00137	0.00268769	0.0224358	66.8035	153.443	149.821	10.9931	79.9725	45.6874	153.443	1	0	1	0
2752	2706045333	26.137	2.61363	0.553795	4.71949	2.36436e-06	4.7932e-05	46.0714	81.5773	115.436	7.32876	24.7188	11.4218	115.436	1	0	1	0
2787	2706045368	24.379	3.24551	0.694123	4.6757	2.92958e-06	5.86291e-05	27.6428	62.1541	144.909	1.83219	17.4486	8.15846	144.909	1	0	1	0
2789	2706045370	288.279	2.85932	0.43114	6.632	3.3116e-11	1.45617e-09	598.928	1019.72	1129.8	45.8047	190.48	181.118	1129.8	1	0	1	0
2790	2706045371	106.225	1.88783	0.441564	4.27533	1.90853e-05	0.000318633	165.857	341.848	395.429	38.476	110.508	119.113	395.429	1	0	1	0
2791	2706045372	63.3108	1.76459	0.488635	3.61127	0.0003047	0.00361701	87.5356	248.617	194.03	20.1541	79.9725	71.7944	248.617	1	0	1	0
2844	2706045427	1340.9	1.702	0.371936	4.57605	4.73836e-06	9.1883e-05	2015.62	4407.12	4651.81	864.794	1219.94	1621.9	4651.81	1	0	1	0
2932	2706045518	172.95	1.2674	0.333881	3.79597	0.000147068	0.00190517	329.41	450.618	550.162	170.394	287.901	150.116	550.162	1	0	1	0
2933	2706045519	58.3477	1.67445	0.398189	4.20517	2.60891e-05	0.000417692	126.696	135.962	221.047	34.8116	71.2483	58.7409	221.047	1	0	1	0
2935	2706045521	122.879	1.9314	0.381297	5.06535	4.07641e-07	9.64132e-06	230.357	310.771	510.864	78.7842	141.042	84.848	510.864	1	0	1	0
2936	2706045522	537.29	2.18208	0.328556	6.64143	3.10651e-11	1.3855e-09	1015.87	1699.53	2050.83	320.633	491.468	344.287	2050.83	1	0	1	0
3022	2706045609	30.142	2.42878	0.530041	4.58225	4.60009e-06	8.97593e-05	50.6785	77.6927	144.909	18.3219	26.1728	11.4218	144.909	1	0	1	0
3037	2706045624	141.305	3.38213	0.440149	7.68407	1.54108e-14	9.62248e-13	269.518	497.233	626.3	21.9863	84.3347	42.424	626.3	1	0	1	0
3040	2706045627	97.6926	2.2333	0.378973	5.89303	3.79181e-09	1.19576e-07	216.535	297.175	363.5	36.6438	90.1509	76.6895	363.5	1	0	1	0
3046	2706045633	268.031	3.48235	0.395385	8.80751	1.27961e-18	1.28869e-16	497.571	926.485	1225.58	113.596	87.2428	58.7409	1225.58	1	0	1	0
3047	2706045634	44.4855	2.66125	0.41308	6.44245	1.17559e-10	4.58772e-09	112.875	147.616	159.645	18.3219	30.535	22.8437	159.645	1	0	1	0
3088	2706045676	236.247	2.75013	0.32847	8.37255	5.63834e-17	4.88969e-15	545.946	817.715	874.364	144.743	126.502	89.743	874.364	1	0	1	0
3101	2706045689	90.821	2.43879	0.376892	6.47079	9.74937e-11	3.85285e-09	198.107	264.155	368.412	58.6301	46.5295	60.3726	368.412	1	0	1	0
3115	2706045705	14.1042	2.54215	0.626758	4.05604	4.99118e-05	0.000759444	43.7678	29.1348	58.9459	7.32876	8.72428	8.15846	58.9459	1	0	1	0
1	2706042538	20.2096	0.857796	0.535843	1.60083	0.109414	0.347143	46.0714	56.3272	41.7533	9.16095	33.4431	42.424	56.3272	0	0	0	0
2	2706042539	20.8368	0.867339	0.535072	1.62098	0.105023	0.337673	57.5892	64.0965	29.4729	12.8253	52.3457	24.4754	64.0965	0	0	0	0
3	2706042540	126.69	0.55575	0.303447	1.83145	0.0670329	0.252445	283.339	242.79	304.554	153.904	206.475	243.122	304.554	0	0	0	0
4	2706042541	9.14558	0.605484	0.740556	0.817607	0.413581	0.704804	36.8571	19.4232	7.36824	7.32876	29.0809	8.15846	36.8571	0	0	0	0
5	2706042542	17.4935	0.828393	0.591934	1.39947	0.161672	0.437063	29.9464	48.5579	44.2094	5.49657	33.4431	35.8972	48.5579	0	0	0	0
6	2706042543	28.1032	0.342901	0.519391	0.660198	0.509127	0.770789	52.9821	64.0965	56.4898	12.8253	68.3402	66.8993	68.3402	0	0	0	0
7	2706042544	63.6802	0.914107	0.511777	1.78614	0.0740758	0.269539	124.393	205.886	127.716	18.3219	109.053	135.43	205.886	0	0	0	0
8	2706042545	44.7313	0.0733469	0.404046	0.181531	0.855951	0.954791	64.4999	101	85.9628	49.4691	110.508	99.5332	110.508	0	0	0	0
11	2706042548	66.8379	1.02442	0.476505	2.14986	0.0315664	0.152319	133.607	172.866	184.206	21.9863	114.87	125.64	184.206	0	0	0	0
12	2706042549	81.8295	0.219163	0.381459	0.574539	0.565603	0.803373	112.875	246.674	122.804	113.596	157.037	176.223	246.674	0	0	0	0
13	2706042550	42.455	-0.363606	0.447365	-0.812772	0.416349	0.707204	71.4106	75.7504	58.9459	36.6438	132.318	117.482	132.318	0	0	0	0
21	2706042558	188.236	-0.560166	0.341148	-1.642	0.10059	0.328495	304.071	287.463	250.52	626.609	431.852	259.439	626.609	0	0	0	0
22	2706042559	269.496	-0.533907	0.252403	-2.1153	0.0344046	0.160795	442.285	413.714	363.5	679.742	683.402	520.51	683.402	0	0	0	0
23	2706042560	378.722	-0.705119	0.276997	-2.54559	0.0109094	0.0697936	700.285	386.521	518.233	972.893	888.422	894.167	972.893	0	0	0	0
24	2706042561	232.724	-0.326591	0.296557	-1.10128	0.270776	0.583008	421.553	285.521	432.27	518.51	434.76	558.038	558.038	0	0	0	0
26	2706042563	72.4049	0.498837	0.333043	1.49782	0.134181	0.389259	188.893	114.597	167.013	97.1061	122.14	133.799	188.893	0	0	0	0
27	2706042564	1.30789	1.96252	1.8206	1.07795	0.281056	0.5949	6.91071	0	4.91216	0	1.45405	1.63169	6.91071	0	0	0	0
30	2706042567	209.525	-0.00097774	0.306269	-0.00319242	0.997453	0.999053	529.821	289.405	351.219	399.417	346.063	478.086	529.821	0	0	0	0
31	2706042568	167.014	0.0828273	0.340127	0.243519	0.807603	0.932598	446.892	322.425	196.486	360.941	237.01	345.919	446.892	0	0	0	0
33	2706042570	159.755	0.24377	0.273185	0.892327	0.372218	0.671713	352.446	314.655	292.273	322.465	315.528	226.805	352.446	0	0	0	0
34	2706042571	47.1124	0.169528	0.409049	0.414445	0.678548	0.87214	124.393	104.885	51.5777	54.9657	130.864	81.5846	130.864	0	0	0	0
35	2706042572	129.304	0.320107	0.280432	1.14148	0.253671	0.559336	301.768	244.732	250.52	203.373	296.625	186.013	301.768	0	0	0	0
36	2706042573	111.79	0.0309627	0.294095	0.105281	0.916153	0.975157	230.357	203.943	191.574	243.681	250.096	161.537	250.096	0	0	0	0
37	2706042574	19.2879	-0.0647469	0.521703	-0.124107	0.901231	0.972236	55.2857	27.1924	24.5608	21.9863	61.0699	35.8972	61.0699	0	0	0	0
38	2706042575	42.4866	0.0532042	0.370558	0.143578	0.885833	0.965642	64.4999	99.0582	73.6824	76.952	91.6049	78.3212	99.0582	0	0	0	0
39	2706042576	0.848979	3.45046	2.16606	1.59297	0.111167	0.350215	2.30357	1.94232	4.91216	0	0	0	4.91216	0	0	0	0
40	2706042577	2.55164	1.00274	1.19851	0.836651	0.402789	0.69707	6.91071	1.94232	9.82432	3.66438	2.90809	3.26338	9.82432	0	0	0	0
42	2706042579	1.92596	4.6312	1.73879	2.66346	0.00773413	0.0541027	2.30357	5.82695	12.2804	0	0	0	12.2804	0	0	0	0
43	2706042580	1.00801	1.6781	1.95821	0.856956	0.391469	0.688891	2.30357	3.88463	2.45608	0	2.90809	0	3.88463	0	0	0	0
44	2706042581	60.7979	-0.652505	0.341158	-1.91262	0.0557967	0.224481	103.661	87.4043	71.2263	172.226	135.226	128.904	172.226	0	0	0	0
45	2706042582	71.0421	-0.365862	0.33083	-1.10589	0.268774	0.579315	110.571	134.02	98.2432	153.904	206.475	117.482	206.475	0	0	0	0
47	2706042584	1.28707	0.574747	1.71935	0.334281	0.738168	0.896716	0	5.82695	2.45608	0	2.90809	3.26338	5.82695	0	0	0	0
48	2706042585	33.0854	-0.611775	0.415874	-1.47106	0.141275	0.402058	39.1607	50.5002	54.0337	76.952	106.145	55.4775	106.145	0	0	0	0
50	2706042587	154.17	0.134068	0.290645	0.46128	0.644598	0.851442	387	242.79	270.169	311.472	340.247	220.278	387	0	0	0	0
51	2706042588	6.16175	-0.0615755	0.823991	-0.0747283	0.940431	0.983923	9.21428	21.3655	2.45608	12.8253	11.6324	13.0535	21.3655	0	0	0	0
52	2706042589	172.351	-0.0220848	0.280587	-0.0787093	0.937264	0.983576	407.732	320.482	228.415	348.116	396.955	285.546	407.732	0	0	0	0
53	2706042590	23.8669	-0.214831	0.462614	-0.464385	0.642372	0.851442	29.9464	48.5579	41.7533	56.7979	40.7133	52.2141	56.7979	0	0	0	0
54	2706042591	23.3509	0.0589658	0.521908	0.112981	0.910046	0.975004	69.1071	33.0194	31.929	34.8116	27.6269	70.1627	70.1627	0	0	0	0
55	2706042592	293.586	0.181025	0.257661	0.702571	0.482323	0.75593	587.41	646.792	491.216	589.965	587.435	448.715	646.792	0	0	0	0
57	2706042594	79.6964	0.17614	0.31965	0.551041	0.581605	0.813883	168.161	137.905	162.101	104.435	189.026	151.747	189.026	0	0	0	0
58	2706042595	130.96	0.697666	0.310779	2.24489	0.024775	0.12899	287.946	287.463	316.834	126.421	247.188	220.278	316.834	0	0	0	0
59	2706042596	231.49	0.452005	0.249621	1.81076	0.0701773	0.261136	548.249	520.541	415.077	390.256	402.771	360.604	548.249	0	0	0	0
60	2706042597	224.953	0.0965333	0.30126	0.320432	0.748641	0.902764	433.071	400.117	447.006	553.321	418.765	305.126	553.321	0	0	0	0
61	2706042598	262.521	-0.0148512	0.275683	-0.0538705	0.957038	0.986366	587.41	458.387	407.709	622.945	484.197	440.557	622.945	0	0	0	0
62	2706042599	343.486	-0.27085	0.316339	-0.856201	0.391887	0.688891	656.517	557.445	513.321	1018.7	722.661	465.032	1018.7	0	0	0	0
63	2706042600	285.58	-0.646164	0.269173	-2.40055	0.0163703	0.0951734	492.964	355.444	388.061	765.855	612.154	660.835	765.855	0	0	0	0
64	2706042601	53.6492	-0.123295	0.411602	-0.299549	0.764521	0.908924	110.571	130.135	46.6655	75.1198	162.853	99.5332	162.853	0	0	0	0
65	2706042602	100.968	-0.213386	0.316881	-0.673395	0.500696	0.766462	188.893	153.443	174.382	265.668	213.745	158.274	265.668	0	0	0	0
67	2706042604	9.06746	-1.0112	0.727181	-1.39057	0.164355	0.440512	2.30357	17.4809	12.2804	29.315	20.3566	21.212	29.315	0	0	0	0
68	2706042605	20.3032	0.216919	0.505767	0.42889	0.668003	0.866074	43.7678	25.2501	51.5777	42.1404	47.9835	21.212	51.5777	0	0	0	0
69	2706042606	19.2733	-0.0436758	0.541628	-0.0806381	0.93573	0.982957	18.4286	25.2501	58.9459	32.9794	47.9835	34.2655	58.9459	0	0	0	0
70	2706042607	47.2169	-0.558012	0.366436	-1.52281	0.127807	0.378341	52.9821	79.635	76.1385	100.77	116.324	114.218	116.324	0	0	0	0
71	2706042608	11.593	-0.540211	0.587402	-0.919661	0.35775	0.658464	23.0357	17.4809	12.2804	25.6507	33.4431	22.8437	33.4431	0	0	0	0
72	2706042609	4.53326	-1.46701	0.960783	-1.52689	0.126789	0.377702	2.30357	5.82695	4.91216	10.9931	11.6324	16.3169	16.3169	0	0	0	0
75	2706042612	1.07094	0.402906	1.88773	0.213434	0.830988	0.943742	0	3.88463	2.45608	3.66438	0	1.63169	3.88463	0	0	0	0
76	2706042613	5.57364	-1.90648	1.02164	-1.8661	0.0620279	0.24094	4.60714	5.82695	2.45608	3.66438	11.6324	35.8972	35.8972	0	0	0	0
78	2706042615	72.4358	-0.0958424	0.351255	-0.272857	0.784963	0.91957	168.161	120.424	103.155	91.6095	173.032	179.486	179.486	0	0	0	0
79	2706042616	55.7923	-0.185745	0.351273	-0.528775	0.596961	0.826095	126.696	73.808	90.8749	124.589	139.588	88.1113	139.588	0	0	0	0
80	2706042617	43.7802	0.228865	0.386934	0.591484	0.554196	0.795129	103.661	66.0388	93.331	56.7979	117.778	66.8993	117.778	0	0	0	0
81	2706042618	36.1668	-0.429101	0.396105	-1.0833	0.278674	0.592598	57.5892	48.5579	63.8581	93.4417	93.059	58.7409	93.4417	0	0	0	0
82	2706042619	78.3553	-0.340594	0.327454	-1.04013	0.298279	0.608248	163.553	122.366	100.699	155.736	238.464	130.535	238.464	0	0	0	0
83	2706042620	66.7314	-0.201483	0.32314	-0.623516	0.532946	0.784693	126.696	101	115.436	150.24	129.41	138.694	150.24	0	0	0	0
84	2706042621	19.2666	-0.708037	0.505357	-1.40106	0.161195	0.436471	32.25	29.1348	19.6486	62.2945	47.9835	31.0021	62.2945	0	0	0	0
85	2706042622	22.2136	-0.496805	0.499696	-0.994213	0.320119	0.628561	34.5535	44.6733	22.1047	73.2876	43.6214	35.8972	73.2876	0	0	0	0
86	2706042623	62.2947	-0.452324	0.332566	-1.3601	0.173798	0.452163	89.8392	101	98.2432	159.401	145.405	119.113	159.401	0	0	0	0
87	2706042624	129.571	-0.493889	0.290154	-1.70216	0.0887256	0.304063	255.696	172.866	171.926	243.681	319.89	331.233	331.233	0	0	0	0
89	2706042626	27.8235	-0.343739	0.418255	-0.821841	0.411167	0.704042	62.1964	40.7887	34.3851	56.7979	72.7023	55.4775	72.7023	0	0	0	0
91	2706042628	88.2485	0.486837	0.336826	1.44537	0.148355	0.41428	168.161	209.77	189.118	109.931	219.561	112.587	219.561	0	0	0	0
93	2706042630	82.2038	0.362615	0.299546	1.21055	0.226068	0.52637	211.928	161.212	142.453	133.75	165.761	127.272	211.928	0	0	0	0
94	2706042631	143.748	-0.065289	0.273462	-0.238749	0.8113	0.934356	304.071	225.309	250.52	245.513	314.074	308.39	314.074	0	0	0	0
95	2706042632	179.942	-0.0891984	0.27156	-0.328467	0.742558	0.899599	352.446	318.54	294.729	311.472	356.241	422.608	422.608	0	0	0	0
96	2706042633	87.4068	-0.0888173	0.308773	-0.287646	0.773617	0.914169	161.25	135.962	169.469	186.883	162.853	177.854	186.883	0	0	0	0
97	2706042634	174.209	0.228195	0.304668	0.748996	0.453859	0.736932	380.089	291.348	368.412	208.87	442.03	310.021	442.03	0	0	0	0
98	2706042635	307.299	-0.827911	0.386095	-2.14432	0.0320073	0.15348	421.553	501.118	304.554	1247.72	556.9	474.822	1247.72	0	0	0	0
99	2706042636	134.231	-0.70679	0.395068	-1.78904	0.073609	0.268153	221.143	221.424	125.26	514.845	251.55	202.33	514.845	0	0	0	0
100	2706042637	77.1692	0.403783	0.325405	1.24086	0.214656	0.514317	158.946	167.039	159.645	93.4417	183.21	120.745	183.21	0	0	0	0
101	2706042638	184.888	-0.346896	0.296102	-1.17155	0.24138	0.545852	340.928	275.809	284.905	513.013	405.679	298.6	513.013	0	0	0	0
102	2706042639	37.3469	-0.752445	0.556213	-1.3528	0.17612	0.452839	64.4999	58.2695	31.929	179.555	47.9835	42.424	179.555	0	0	0	0
103	2706042640	148.393	0.243464	0.272996	0.891822	0.372488	0.671813	327.107	271.924	292.273	230.856	347.517	231.7	347.517	0	0	0	0
104	2706042641	125.13	-0.189026	0.277104	-0.682146	0.495146	0.763357	239.571	211.713	196.486	245.513	255.912	282.283	282.283	0	0	0	0
105	2706042642	12.4321	0.5298	0.580133	0.913239	0.361117	0.661174	20.7321	27.1924	31.929	23.8185	15.9945	19.5803	31.929	0	0	0	0
106	2706042643	98.4656	-0.590085	0.369776	-1.59579	0.110536	0.34893	149.732	135.962	147.365	344.452	197.75	148.484	344.452	0	0	0	0
107	2706042644	122.233	0.167371	0.285644	0.585942	0.557915	0.796607	269.518	235.02	213.679	170.394	284.993	230.068	284.993	0	0	0	0
109	2706042646	23.6417	0.336777	0.440015	0.765376	0.444048	0.730409	46.0714	60.2118	39.2973	36.6438	46.5295	40.7923	60.2118	0	0	0	0
110	2706042647	60.531	0.272583	0.35255	0.773176	0.439418	0.726622	131.303	120.424	115.436	65.9588	132.318	127.272	132.318	0	0	0	0
111	2706042648	188.895	-0.088295	0.25655	-0.344163	0.730724	0.892166	396.214	301.059	319.29	381.095	433.306	337.76	433.306	0	0	0	0
112	2706042649	29.5231	-0.477766	0.441176	-1.08294	0.278836	0.592598	57.5892	42.731	36.8412	91.6095	66.8861	44.0557	91.6095	0	0	0	0
113	2706042650	45.701	-0.318513	0.404934	-0.786581	0.431527	0.719673	80.6249	52.4426	90.8749	133.75	87.2428	75.0578	133.75	0	0	0	0
115	2706042652	43.7781	-0.0318155	0.437588	-0.0727064	0.94204	0.984455	69.1071	81.5773	85.9628	135.582	74.1564	48.9507	135.582	0	0	0	0
116	2706042653	64.0742	-0.423244	0.340916	-1.24149	0.214424	0.514156	124.393	91.2889	88.4188	175.89	132.318	122.377	175.89	0	0	0	0
117	2706042654	99.7628	0.137447	0.2843	0.483457	0.628771	0.845113	202.714	180.635	194.03	185.051	212.291	164.801	212.291	0	0	0	0
118	2706042655	18.0226	-0.68628	0.507437	-1.35244	0.176233	0.452839	20.7321	33.0194	22.1047	42.1404	58.1619	32.6338	58.1619	0	0	0	0
119	2706042656	78.1009	0.212469	0.307604	0.690724	0.489739	0.761437	163.553	137.905	162.101	115.428	171.577	141.957	171.577	0	0	0	0
120	2706042657	150.403	-0.322586	0.339484	-0.950226	0.341997	0.648188	294.857	231.136	216.135	459.88	239.918	270.861	459.88	0	0	0	0
121	2706042658	46.0691	-0.717574	0.370805	-1.93518	0.0529681	0.217587	66.8035	62.1541	63.8581	78.7842	127.956	132.167	132.167	0	0	0	0
122	2706042659	55.8264	-0.280172	0.346363	-0.808896	0.418575	0.709827	110.571	66.0388	103.155	111.764	127.956	120.745	127.956	0	0	0	0
123	2706042660	125.152	0.295691	0.29627	0.998046	0.318257	0.627583	301.768	269.982	196.486	236.352	268.999	163.169	301.768	0	0	0	0
124	2706042661	34.8876	-0.843486	0.410633	-2.05411	0.0399647	0.178299	41.4642	54.3849	41.7533	84.2807	122.14	62.0043	122.14	0	0	0	0
125	2706042662	46.572	0.0214138	0.356363	0.0600899	0.952084	0.9862	87.5356	77.6927	93.331	100.77	100.329	71.7944	100.77	0	0	0	0
126	2706042663	93.2305	-0.0820257	0.298289	-0.274988	0.783326	0.919566	156.643	165.097	176.838	174.058	234.101	161.537	234.101	0	0	0	0
127	2706042664	41.5629	-0.0486705	0.367875	-0.132302	0.894746	0.969593	87.5356	58.2695	81.0506	76.952	101.783	71.7944	101.783	0	0	0	0
128	2706042665	9.38009	-0.333295	0.701608	-0.475045	0.634755	0.848333	16.125	17.4809	12.2804	9.16095	15.9945	35.8972	35.8972	0	0	0	0
129	2706042666	1089.82	-0.379965	0.241424	-1.57385	0.115523	0.358281	2004.1	1717.01	1537.51	2702.48	2256.68	2264.79	2702.48	0	0	0	0
130	2706042667	41.4246	0.1773	0.367792	0.482065	0.62976	0.845275	85.2321	87.4043	71.2263	64.1266	104.691	63.636	104.691	0	0	0	0
131	2706042668	145.095	0.0341277	0.303866	0.112312	0.910576	0.975157	331.714	235.02	250.52	190.548	324.252	334.497	334.497	0	0	0	0
132	2706042669	120.765	-0.0544344	0.278899	-0.195176	0.845255	0.95095	214.232	215.597	223.503	210.702	296.625	223.542	296.625	0	0	0	0
133	2706042670	180.695	-0.039411	0.276694	-0.142435	0.886736	0.965642	350.142	336.021	299.642	417.739	388.23	275.756	417.739	0	0	0	0
134	2706042671	99.2259	-0.42728	0.290435	-1.47117	0.141244	0.402058	149.732	151.501	164.557	225.359	238.464	207.225	238.464	0	0	0	0
135	2706042672	5.97589	0.724548	0.794317	0.912165	0.361682	0.661174	16.125	7.76927	17.1926	9.16095	7.27023	9.79015	17.1926	0	0	0	0
136	2706042673	268.861	-0.71244	0.295612	-2.41005	0.0159502	0.0937122	334.017	452.56	334.027	758.527	545.267	644.518	758.527	0	0	0	0
140	2706042677	77.9923	-0.599047	0.350189	-1.71064	0.0871471	0.300765	117.482	124.308	100.699	152.072	149.767	246.385	246.385	0	0	0	0
141	2706042678	188.836	0.301602	0.265677	1.13522	0.256283	0.562273	428.464	415.656	314.378	278.493	423.127	306.758	428.464	0	0	0	0
142	2706042679	580.349	0.184966	0.232605	0.795196	0.426499	0.714724	1177.12	1221.72	1016.82	1013.2	1285.38	928.432	1285.38	0	0	0	0
143	2706042680	290.12	-0.221988	0.261778	-0.848	0.396438	0.69299	548.249	475.868	459.287	712.722	636.872	491.139	712.722	0	0	0	0
144	2706042681	65.9624	-0.780842	0.346287	-2.2549	0.0241395	0.127744	103.661	81.5773	83.5067	205.205	143.951	138.694	205.205	0	0	0	0
145	2706042682	138.52	-0.458695	0.28309	-1.62032	0.105164	0.337781	274.125	209.77	167.013	337.123	316.982	290.441	337.123	0	0	0	0
146	2706042683	142.464	-0.0363419	0.291549	-0.124651	0.9008	0.972236	278.732	213.655	284.905	251.01	378.052	231.7	378.052	0	0	0	0
147	2706042684	82.4993	0.289853	0.319652	0.906777	0.364525	0.662785	184.286	174.809	144.909	133.75	205.021	106.06	205.021	0	0	0	0
148	2706042685	27.9077	-0.812945	0.464444	-1.75036	0.0800558	0.284988	34.5535	44.6733	31.929	95.2739	74.1564	40.7923	95.2739	0	0	0	0
149	2706042686	45.8057	-0.489028	0.354565	-1.37923	0.167823	0.443268	76.0178	64.0965	71.2263	86.1129	132.318	99.5332	132.318	0	0	0	0
150	2706042687	17.4521	-0.240554	0.58549	-0.41086	0.681175	0.872942	27.6428	38.8463	22.1047	10.9931	47.9835	53.8458	53.8458	0	0	0	0
152	2706042689	21.393	-0.107155	0.471396	-0.227314	0.82018	0.938458	57.5892	29.1348	29.4729	34.8116	56.7078	40.7923	57.5892	0	0	0	0
153	2706042690	111.084	-0.193098	0.343414	-0.562289	0.573919	0.80863	211.928	157.328	203.855	161.233	210.837	321.443	321.443	0	0	0	0
154	2706042691	403.523	-0.431103	0.256045	-1.6837	0.0922394	0.31132	716.41	642.907	547.706	1055.34	911.687	758.736	1055.34	0	0	0	0
155	2706042692	191.058	-0.180678	0.308686	-0.585312	0.558338	0.796678	377.785	363.213	255.432	269.332	421.673	507.456	507.456	0	0	0	0
156	2706042693	85.1393	-0.363258	0.311106	-1.16763	0.242954	0.547792	175.071	124.308	115.436	199.709	173.032	189.276	199.709	0	0	0	0
157	2706042694	395.462	-0.115266	0.270359	-0.426343	0.669858	0.867214	847.713	734.196	535.425	646.763	822.99	952.908	952.908	0	0	0	0
158	2706042695	511.23	-0.0670961	0.302415	-0.221868	0.824417	0.939725	1073.46	778.869	916.118	670.581	1051.28	1359.2	1359.2	0	0	0	0
159	2706042696	789.519	-0.183653	0.293134	-0.626514	0.530978	0.784159	1508.84	1392.64	1198.57	1223.9	1452.59	2235.42	2235.42	0	0	0	0
160	2706042697	65.2419	-0.0817109	0.338793	-0.241182	0.809414	0.933502	161.25	102.943	90.8749	109.931	133.772	151.747	161.25	0	0	0	0
161	2706042698	22.6146	-0.169453	0.472624	-0.358537	0.719941	0.888051	39.1607	48.5579	29.4729	62.2945	46.5295	32.6338	62.2945	0	0	0	0
162	2706042699	57.2903	0.00546066	0.381413	0.0143169	0.988577	0.996827	133.607	93.2312	93.331	65.9588	117.778	153.379	153.379	0	0	0	0
164	2706042701	3.41848	0.849273	1.18888	0.714349	0.475012	0.751635	13.8214	5.82695	4.91216	12.8253	1.45405	0	13.8214	0	0	0	0
165	2706042702	16.8336	-0.649404	0.506916	-1.28109	0.200163	0.491065	29.9464	23.3078	19.6486	34.8116	40.7133	45.6874	45.6874	0	0	0	0
166	2706042703	4.97242	0.981621	0.874688	1.12225	0.261755	0.569357	16.125	5.82695	14.7365	5.49657	5.81619	8.15846	16.125	0	0	0	0
167	2706042704	4.85135	0.694454	0.870561	0.797709	0.42504	0.713424	9.21428	13.5962	9.82432	9.16095	4.36214	8.15846	13.5962	0	0	0	0
168	2706042705	8.12232	-0.268337	0.684633	-0.391944	0.6951	0.881081	16.125	17.4809	7.36824	14.6575	20.3566	17.9486	20.3566	0	0	0	0
169	2706042706	47.0284	0.228075	0.345781	0.659592	0.509516	0.770789	105.964	87.4043	88.4188	73.2876	107.599	76.6895	107.599	0	0	0	0
170	2706042707	15.525	-0.232402	0.580506	-0.400343	0.688904	0.877144	29.9464	27.1924	22.1047	43.9726	45.0754	11.4218	45.0754	0	0	0	0
171	2706042708	11.1524	-1.16735	0.635986	-1.83549	0.0664324	0.251764	18.4286	7.76927	12.2804	29.315	24.7188	35.8972	35.8972	0	0	0	0
172	2706042709	15.7697	-0.482166	0.527141	-0.914681	0.360359	0.661011	20.7321	29.1348	22.1047	43.9726	34.8971	29.3704	43.9726	0	0	0	0
173	2706042710	24.3397	-0.313706	0.473479	-0.662555	0.507616	0.769966	32.25	34.9617	51.5777	36.6438	50.8916	70.1627	70.1627	0	0	0	0
174	2706042711	54.5859	0.170891	0.348535	0.490313	0.623913	0.842134	126.696	97.1159	98.2432	69.6232	133.772	102.797	133.772	0	0	0	0
175	2706042712	29.8476	-0.609394	0.444194	-1.37191	0.170091	0.447923	52.9821	56.3272	22.1047	62.2945	65.4321	84.848	84.848	0	0	0	0
176	2706042713	21.9441	0.220852	0.492763	0.448191	0.654015	0.85678	29.9464	42.731	56.4898	27.4828	61.0699	32.6338	61.0699	0	0	0	0
177	2706042714	30.656	0.143701	0.403654	0.356	0.721841	0.888917	62.1964	46.6156	68.7702	56.7979	62.524	52.2141	68.7702	0	0	0	0
178	2706042715	40.7332	0.525402	0.388161	1.35357	0.175874	0.452661	99.0535	101	66.3141	84.2807	63.978	48.9507	101	0	0	0	0
179	2706042716	127.757	-0.296124	0.295368	-1.00256	0.316073	0.625336	258	196.174	184.206	304.143	331.523	200.698	331.523	0	0	0	0
180	2706042717	31.2509	-0.647404	0.419663	-1.54268	0.122909	0.370956	46.0714	38.8463	49.1216	89.7773	62.524	70.1627	89.7773	0	0	0	0
181	2706042718	12.817	-0.800739	0.588068	-1.36164	0.173311	0.452089	16.125	13.5962	22.1047	20.1541	42.1673	34.2655	42.1673	0	0	0	0
182	2706042719	603.224	-0.726802	0.328766	-2.2107	0.0270568	0.136095	1018.18	788.581	722.087	2141.83	1083.26	1137.29	2141.83	0	0	0	0
183	2706042720	52.6628	0.135249	0.36694	0.368586	0.712436	0.885934	129	79.635	98.2432	76.952	91.6049	125.64	129	0	0	0	0
184	2706042721	3.88944	-0.81169	1.05564	-0.768911	0.441946	0.729258	11.5178	0	4.91216	7.32876	15.9945	6.52677	15.9945	0	0	0	0
185	2706042722	2.79104	-0.4294	1.18833	-0.361348	0.717839	0.886859	6.91071	3.88463	2.45608	5.49657	1.45405	11.4218	11.4218	0	0	0	0
186	2706042723	1.08593	-0.947818	1.91757	-0.49428	0.621109	0.839929	2.30357	1.94232	0	1.83219	7.27023	0	7.27023	0	0	0	0
187	2706042724	6.79181	1.0367	0.748319	1.38537	0.165939	0.442093	13.8214	21.3655	14.7365	9.16095	7.27023	9.79015	21.3655	0	0	0	0
188	2706042725	35.7113	0.0857482	0.383723	0.223464	0.823175	0.93931	73.7142	64.0965	66.3141	54.9657	93.059	58.7409	93.059	0	0	0	0
189	2706042726	40.6304	-0.447507	0.363832	-1.22998	0.218704	0.519231	76.0178	56.3272	58.9459	86.1129	110.508	81.5846	110.508	0	0	0	0
190	2706042727	2.71073	0.167118	1.23036	0.135829	0.891957	0.967914	11.5178	0	4.91216	3.66438	2.90809	8.15846	11.5178	0	0	0	0
191	2706042728	520.493	-0.557501	0.399908	-1.39407	0.163296	0.439491	840.803	842.966	650.861	2083.2	718.299	766.895	2083.2	0	0	0	0
192	2706042729	1.83484	0.222419	1.37675	0.161554	0.871657	0.961185	4.60714	3.88463	2.45608	1.83219	1.45405	6.52677	6.52677	0	0	0	0
193	2706042730	49.2339	0.0621088	0.379076	0.163843	0.869855	0.960625	96.7499	95.1735	85.9628	117.26	113.416	55.4775	117.26	0	0	0	0
194	2706042731	72.6431	0.818255	0.374353	2.18579	0.0288313	0.142649	140.518	186.462	181.75	54.9657	146.859	112.587	186.462	0	0	0	0
195	2706042732	57.4762	-0.0830084	0.331002	-0.250779	0.801985	0.930088	105.964	89.3466	112.98	102.603	138.134	109.323	138.134	0	0	0	0
196	2706042733	29.7747	-0.856286	0.415776	-2.05949	0.0394477	0.176694	36.8571	42.731	36.8412	76.952	69.7942	78.3212	78.3212	0	0	0	0
197	2706042734	137.044	0.603127	0.311516	1.9361	0.0528549	0.217449	322.5	242.79	346.307	146.575	258.82	239.859	346.307	0	0	0	0
198	2706042735	25.3115	-0.318817	0.447587	-0.712301	0.476278	0.751635	46.0714	38.8463	39.2973	67.791	42.1673	53.8458	67.791	0	0	0	0
199	2706042736	28.7084	0.364947	0.423015	0.862727	0.388288	0.68653	78.3213	40.7887	61.402	43.9726	62.524	42.424	78.3213	0	0	0	0
200	2706042737	196.232	-0.115405	0.271048	-0.425776	0.670271	0.867214	433.071	330.194	287.361	404.914	494.376	314.916	494.376	0	0	0	0
201	2706042738	64.0154	0.0292214	0.31534	0.0926662	0.926169	0.977518	140.518	118.481	100.699	111.764	146.859	117.482	146.859	0	0	0	0
203	2706042740	87.4196	-0.589881	0.319567	-1.84588	0.0649099	0.248649	186.589	114.597	90.8749	197.876	228.285	195.803	228.285	0	0	0	0
204	2706042741	69.469	-0.0485127	0.355957	-0.136288	0.891593	0.967866	154.339	114.597	110.524	186.883	133.772	94.6381	186.883	0	0	0	0
205	2706042742	305.486	0.58719	0.260028	2.25818	0.0239347	0.127271	714.106	652.619	660.685	364.606	537.997	541.722	714.106	0	0	0	0
206	2706042743	33.086	-0.0303279	0.396216	-0.0765438	0.938986	0.983923	59.8928	56.3272	63.8581	76.952	63.978	55.4775	76.952	0	0	0	0
207	2706042744	63.128	-0.0393252	0.365156	-0.107694	0.914238	0.975157	145.125	130.135	73.6824	95.2739	187.572	102.797	187.572	0	0	0	0
208	2706042745	51.6515	-0.540097	0.348947	-1.54779	0.121673	0.369646	64.4999	85.462	81.0506	108.099	143.951	110.955	143.951	0	0	0	0
209	2706042746	17.4613	0.331351	0.513384	0.645425	0.518652	0.777355	32.25	33.0194	41.7533	18.3219	33.4431	39.1606	41.7533	0	0	0	0
210	2706042747	39.3888	-0.207239	0.396408	-0.522792	0.601119	0.826095	66.8035	73.808	61.402	53.1335	90.1509	106.06	106.06	0	0	0	0
211	2706042748	79.8852	-0.475046	0.310424	-1.53031	0.125939	0.37589	152.036	132.078	88.4188	179.555	199.204	171.328	199.204	0	0	0	0
212	2706042749	103.401	-0.600607	0.284374	-2.11203	0.0346839	0.161396	154.339	157.328	142.453	227.192	292.263	220.278	292.263	0	0	0	0
213	2706042750	67.5546	-0.27862	0.34033	-0.818675	0.412972	0.704356	119.786	102.943	115.436	130.085	209.383	104.428	209.383	0	0	0	0
214	2706042751	60.095	-0.57399	0.340561	-1.68542	0.0919073	0.311209	99.0535	104.885	63.8581	152.072	158.491	115.85	158.491	0	0	0	0
215	2706042752	213.592	-0.513875	0.336764	-1.52592	0.12703	0.377702	407.732	328.252	245.608	701.729	410.041	354.077	701.729	0	0	0	0
218	2706042755	438.034	-0.156213	0.253438	-0.616376	0.537646	0.788135	852.321	679.811	761.385	727.379	971.303	1026.33	1026.33	0	0	0	0
219	2706042756	46.5927	-0.0451824	0.431916	-0.104609	0.916686	0.975157	69.1071	106.827	76.1385	43.9726	107.599	128.904	128.904	0	0	0	0
220	2706042757	0.190354	1.50183	4.08047	0.368053	0.712834	0.885934	2.30357	0	0	0	0	0	2.30357	0	0	0	0
221	2706042758	255.164	0.310099	0.275029	1.12752	0.259524	0.566202	573.589	438.964	547.706	443.39	392.593	496.034	573.589	0	0	0	0
222	2706042759	117.632	-0.823388	0.311341	-2.64465	0.00817758	0.056065	172.768	132.078	164.557	360.941	274.815	244.754	360.941	0	0	0	0
223	2706042760	57.2612	-0.388555	0.449345	-0.864714	0.387196	0.686172	92.1428	71.8657	108.067	212.534	90.1509	73.4261	212.534	0	0	0	0
224	2706042761	117.016	0.0100559	0.285995	0.0351611	0.971951	0.991323	232.66	248.617	169.469	238.185	239.918	210.488	248.617	0	0	0	0
225	2706042762	344.298	0.106787	0.274998	0.38832	0.697779	0.883043	767.088	625.426	589.459	807.996	603.429	531.931	807.996	0	0	0	0
226	2706042763	118.498	0.485899	0.32134	1.5121	0.130508	0.383297	218.839	318.54	223.503	135.582	228.285	221.91	318.54	0	0	0	0
227	2706042764	89.7479	0.467862	0.295092	1.58548	0.112858	0.353047	200.41	194.232	181.75	133.75	189.026	125.64	200.41	0	0	0	0
228	2706042765	41.5885	0.216121	0.36859	0.586345	0.557644	0.796607	78.3213	87.4043	81.0506	56.7979	98.8751	73.4261	98.8751	0	0	0	0
229	2706042766	110.067	-1.19601	0.446052	-2.68132	0.00733334	0.0515646	191.196	95.1735	90.8749	135.582	261.728	499.298	499.298	0	0	0	0
230	2706042767	55.5499	0.0159854	0.335166	0.047694	0.96196	0.98826	115.178	101	93.331	93.4417	107.599	124.009	124.009	0	0	0	0
231	2706042768	31.571	-0.224741	0.400271	-0.561471	0.574477	0.80863	59.8928	42.731	58.9459	56.7979	82.8806	62.0043	82.8806	0	0	0	0
232	2706042769	14.9975	0.804309	0.58821	1.36738	0.171505	0.449205	13.8214	44.6733	44.2094	16.4897	23.2647	24.4754	44.6733	0	0	0	0
233	2706042770	13.5811	-0.0576766	0.598975	-0.096292	0.923289	0.976433	11.5178	31.0771	29.4729	16.4897	29.0809	35.8972	35.8972	0	0	0	0
234	2706042771	9.78983	-0.445648	0.650632	-0.684947	0.493378	0.762537	20.7321	13.5962	12.2804	20.1541	34.8971	13.0535	34.8971	0	0	0	0
235	2706042772	26.3029	0.00932968	0.454017	0.0205492	0.983605	0.995503	69.1071	46.6156	31.929	67.791	49.4376	37.5289	69.1071	0	0	0	0
236	2706042773	438.715	-0.273144	0.276004	-0.989636	0.322352	0.631357	647.303	802.177	731.912	1099.31	1028.01	708.154	1099.31	0	0	0	0
237	2706042774	57.0252	-0.808011	0.360663	-2.24035	0.0250683	0.130005	89.8392	73.808	66.3141	128.253	117.778	177.854	177.854	0	0	0	0
238	2706042775	47.1242	0.420571	0.346396	1.21413	0.224697	0.525471	105.964	89.3466	103.155	67.791	95.9671	75.0578	105.964	0	0	0	0
239	2706042776	414.275	-0.537185	0.289813	-1.85356	0.0638026	0.245916	718.714	609.888	547.706	1258.71	833.169	773.422	1258.71	0	0	0	0
240	2706042777	8.61315	0.273381	0.671918	0.406868	0.684105	0.874601	18.4286	19.4232	14.7365	9.16095	24.7188	13.0535	24.7188	0	0	0	0
241	2706042778	11.1609	-0.674793	0.667926	-1.01028	0.312361	0.620969	4.60714	19.4232	22.1047	21.9863	21.8107	35.8972	35.8972	0	0	0	0
242	2706042779	31.7787	0.412613	0.438622	0.940703	0.346857	0.650683	69.1071	54.3849	76.1385	43.9726	39.2593	75.0578	76.1385	0	0	0	0
243	2706042780	54.937	0.181621	0.392734	0.462452	0.643757	0.851442	108.268	137.905	76.1385	139.246	78.5185	83.2163	139.246	0	0	0	0
244	2706042781	44.5641	0.260003	0.392638	0.662196	0.507846	0.769966	71.4106	91.2889	103.155	51.3013	90.1509	97.9015	103.155	0	0	0	0
245	2706042782	504.075	-0.37829	0.26972	-1.40253	0.160757	0.435663	935.249	792.465	707.351	884.948	1070.18	1390.2	1390.2	0	0	0	0
246	2706042783	262.817	-0.517283	0.286642	-1.80463	0.0711323	0.263747	453.803	448.675	299.642	721.883	649.959	455.242	721.883	0	0	0	0
247	2706042784	6.21158	-0.221844	0.840452	-0.263958	0.791812	0.923781	2.30357	13.5962	14.7365	18.3219	14.5405	6.52677	18.3219	0	0	0	0
248	2706042785	84.2201	0.118212	0.320034	0.369372	0.71185	0.885934	177.375	192.289	117.892	124.589	207.929	150.116	207.929	0	0	0	0
249	2706042786	4.36377	0.528665	1.03625	0.510169	0.609933	0.834448	13.8214	7.76927	7.36824	0	4.36214	16.3169	16.3169	0	0	0	0
250	2706042787	154.463	-0.766905	0.30555	-2.50992	0.012076	0.0755535	184.286	229.193	213.679	469.041	367.874	305.126	469.041	0	0	0	0
251	2706042788	151.13	-0.370353	0.289239	-1.28044	0.20039	0.491065	239.571	256.386	230.871	388.424	369.328	249.649	388.424	0	0	0	0
252	2706042789	188.703	-0.13902	0.306705	-0.453268	0.650356	0.855703	347.839	347.675	297.186	514.845	353.333	290.441	514.845	0	0	0	0
253	2706042790	228.682	-0.445363	0.281448	-1.5824	0.113558	0.353369	380.089	328.252	361.044	626.609	530.727	394.869	626.609	0	0	0	0
254	2706042791	251.01	-0.338112	0.251154	-1.34624	0.178226	0.457585	460.714	429.252	341.395	531.335	664.499	469.927	664.499	0	0	0	0
255	2706042792	57.4961	0.542183	0.392846	1.38014	0.167543	0.443034	140.518	120.424	117.892	42.1404	126.502	110.955	140.518	0	0	0	0
256	2706042793	27.9931	-0.440205	0.431274	-1.02071	0.307393	0.618135	32.25	58.2695	39.2973	58.6301	68.3402	63.636	68.3402	0	0	0	0
257	2706042794	98.3098	-0.110183	0.316578	-0.348045	0.727807	0.890365	138.214	190.347	189.118	181.387	260.274	166.433	260.274	0	0	0	0
258	2706042795	205.321	0.139987	0.264383	0.529487	0.596468	0.826095	444.589	343.79	402.797	348.116	380.96	419.345	444.589	0	0	0	0
259	2706042796	268.243	-0.728229	0.271446	-2.68278	0.00730136	0.0514556	433.071	369.04	319.29	780.513	620.878	561.302	780.513	0	0	0	0
260	2706042797	14.7564	0.0802549	0.519987	0.15434	0.877341	0.962298	27.6428	29.1348	27.0169	23.8185	33.4431	27.7388	33.4431	0	0	0	0
261	2706042798	13.3755	-0.701431	0.625066	-1.12217	0.261789	0.569357	25.3393	21.3655	9.82432	53.1335	26.1728	17.9486	53.1335	0	0	0	0
262	2706042799	8.63561	0.50455	0.677394	0.744839	0.456369	0.738164	16.125	19.4232	19.6486	16.4897	8.72428	16.3169	19.6486	0	0	0	0
263	2706042800	205.549	-0.298966	0.2854	-1.04754	0.294853	0.604419	324.803	386.521	304.554	531.335	455.116	349.182	531.335	0	0	0	0
264	2706042801	46.4861	0.108194	0.365671	0.295877	0.767324	0.910869	101.357	77.6927	88.4188	64.1266	91.6049	107.692	107.692	0	0	0	0
265	2706042802	68.3799	0.235674	0.3308	0.712436	0.476195	0.751635	147.428	101	159.645	122.757	136.68	110.955	159.645	0	0	0	0
266	2706042803	2.24411	2.21182	1.47043	1.5042	0.132531	0.387122	11.5178	9.71159	0	0	1.45405	3.26338	11.5178	0	0	0	0
267	2706042804	31.1477	-0.687198	0.440629	-1.55959	0.118858	0.364155	50.6785	36.904	44.2094	97.1061	52.3457	73.4261	97.1061	0	0	0	0
268	2706042805	6.11354	-0.782127	0.857884	-0.911693	0.361931	0.661174	13.8214	11.6539	0	9.16095	23.2647	14.6852	23.2647	0	0	0	0
269	2706042806	25.8558	0.274445	0.456	0.601854	0.547271	0.791743	46.0714	40.7887	68.7702	36.6438	66.8861	35.8972	68.7702	0	0	0	0
270	2706042807	18.8206	0.467721	0.496186	0.942633	0.345869	0.650092	41.4642	50.5002	29.4729	25.6507	46.5295	22.8437	50.5002	0	0	0	0
271	2706042808	13.9471	-0.518973	0.571186	-0.908589	0.363567	0.662785	34.5535	15.5385	14.7365	34.8116	42.1673	21.212	42.1673	0	0	0	0
272	2706042809	26.1189	0.19258	0.446612	0.431203	0.666321	0.866074	66.8035	42.731	46.6655	34.8116	74.1564	37.5289	74.1564	0	0	0	0
273	2706042810	8.64398	0.171202	0.705936	0.242517	0.808379	0.932654	29.9464	17.4809	4.91216	12.8253	23.2647	13.0535	29.9464	0	0	0	0
274	2706042811	6.32507	-0.134322	0.828838	-0.162061	0.871258	0.961155	18.4286	5.82695	9.82432	5.49657	10.1783	22.8437	22.8437	0	0	0	0
275	2706042812	34.3516	-0.161868	0.39428	-0.410541	0.681409	0.872942	69.1071	46.6156	63.8581	80.6163	74.1564	58.7409	80.6163	0	0	0	0
276	2706042813	58.2849	-0.30088	0.352667	-0.853155	0.393573	0.690045	108.268	108.77	73.6824	100.77	183.21	102.797	183.21	0	0	0	0
279	2706042816	93.1684	-0.0204268	0.31719	-0.0643991	0.948652	0.986055	200.41	120.424	191.574	163.065	193.388	195.803	200.41	0	0	0	0
280	2706042817	38.4641	-0.497099	0.373518	-1.33086	0.183236	0.465257	64.4999	58.2695	54.0337	89.7773	107.599	70.1627	107.599	0	0	0	0
281	2706042818	49.4317	-0.460042	0.38092	-1.20771	0.227158	0.527387	66.8035	110.712	51.5777	97.1061	125.048	117.482	125.048	0	0	0	0
282	2706042819	19.906	0.433862	0.498575	0.870205	0.384189	0.68344	52.9821	52.4426	22.1047	32.9794	27.6269	39.1606	52.9821	0	0	0	0
283	2706042820	15.2287	0.914974	0.544081	1.68169	0.0926296	0.312167	50.6785	21.3655	39.2973	18.3219	26.1728	17.9486	50.6785	0	0	0	0
284	2706042821	175.07	0.0111954	0.279248	0.0400911	0.96802	0.990547	306.375	324.367	336.483	331.626	443.484	264.334	443.484	0	0	0	0
285	2706042822	275.448	-0.128164	0.292469	-0.438214	0.661231	0.860869	603.535	429.252	432.27	720.051	540.905	427.503	720.051	0	0	0	0
286	2706042823	80.7503	-0.395895	0.329469	-1.20162	0.229512	0.528686	126.696	124.308	132.628	225.359	167.215	145.221	225.359	0	0	0	0
287	2706042824	83.629	-0.625503	0.305653	-2.04645	0.0407125	0.18106	126.696	118.481	117.892	203.373	186.118	205.593	205.593	0	0	0	0
288	2706042825	168.485	-0.504655	0.30941	-1.63102	0.102885	0.332169	281.035	279.694	211.223	503.852	375.144	282.283	503.852	0	0	0	0
289	2706042826	56.2656	-0.176527	0.337471	-0.523089	0.600913	0.826095	99.0535	114.597	78.5945	113.596	143.951	97.9015	143.951	0	0	0	0
290	2706042827	81.9647	0.300071	0.327419	0.916474	0.359418	0.660061	133.607	192.289	169.469	152.072	173.032	110.955	192.289	0	0	0	0
292	2706042829	58.4116	-0.462192	0.348845	-1.32492	0.185197	0.467499	119.786	85.462	68.7702	150.24	117.778	128.904	150.24	0	0	0	0
293	2706042830	2.15838	-2.19713	1.55584	-1.41218	0.157896	0.433174	4.60714	0	0	1.83219	11.6324	8.15846	11.6324	0	0	0	0
294	2706042831	12.5092	0.608416	0.579624	1.04967	0.293868	0.603193	29.9464	19.4232	34.3851	12.8253	26.1728	19.5803	34.3851	0	0	0	0
295	2706042832	36.5427	-0.064848	0.405271	-0.160012	0.872872	0.961185	80.6249	81.5773	36.8412	82.4485	77.0645	62.0043	82.4485	0	0	0	0
296	2706042833	1982.36	-0.581015	0.294819	-1.97075	0.0487523	0.205502	3612	2989.23	2264.5	6223.95	4144.03	3522.82	6223.95	0	0	0	0
297	2706042834	14.3336	-0.461715	0.610203	-0.756659	0.449254	0.733853	25.3393	21.3655	19.6486	56.7979	21.8107	17.9486	56.7979	0	0	0	0
298	2706042835	39.765	-0.360891	0.400964	-0.900059	0.368089	0.666188	89.8392	66.0388	39.2973	71.4554	84.3347	107.692	107.692	0	0	0	0
299	2706042836	16.6361	0.484267	0.544655	0.889126	0.373935	0.673256	34.5535	27.1924	44.2094	34.8116	15.9945	29.3704	44.2094	0	0	0	0
300	2706042837	289.521	0.134403	0.24767	0.542667	0.587359	0.818997	621.964	545.791	510.864	582.636	530.727	509.088	621.964	0	0	0	0
301	2706042838	139.89	-0.103227	0.269988	-0.382337	0.702211	0.885779	297.16	252.501	201.398	262.003	337.339	261.071	337.339	0	0	0	0
302	2706042839	234.973	0.00480871	0.245461	0.0195906	0.98437	0.995853	509.089	423.425	375.78	425.068	510.37	451.979	510.37	0	0	0	0
303	2706042840	533.7	-0.365859	0.246651	-1.48331	0.137993	0.395606	921.428	837.139	820.33	1157.94	1075.99	1285.77	1285.77	0	0	0	0
304	2706042841	927.167	-0.22651	0.223571	-1.01315	0.310991	0.620594	1727.68	1561.62	1444.17	1856.01	2008.04	2023.3	2023.3	0	0	0	0
305	2706042842	320.597	-0.30817	0.290746	-1.05993	0.289178	0.600788	605.839	602.118	388.061	483.698	950.946	690.205	950.946	0	0	0	0
307	2706042844	26.2588	-0.0482573	0.425355	-0.113452	0.909672	0.974939	52.9821	50.5002	39.2973	53.1335	46.5295	57.1092	57.1092	0	0	0	0
308	2706042845	20.6058	-1.05278	0.48631	-2.16484	0.0304001	0.148528	20.7321	23.3078	29.4729	62.2945	55.2538	45.6874	62.2945	0	0	0	0
309	2706042846	59.4123	-0.57307	0.401847	-1.42609	0.153843	0.425041	92.1428	95.1735	76.1385	210.702	116.324	88.1113	210.702	0	0	0	0
310	2706042847	73.4956	-0.364239	0.373026	-0.976443	0.328845	0.636093	133.607	124.308	98.2432	227.192	165.761	94.6381	227.192	0	0	0	0
311	2706042848	64.2971	0.0377093	0.35127	0.107351	0.91451	0.975157	110.571	104.885	142.453	86.1129	145.405	143.589	145.405	0	0	0	0
312	2706042849	83.4088	0.131295	0.332977	0.394307	0.693355	0.87994	122.089	205.886	149.821	130.085	193.388	150.116	205.886	0	0	0	0
313	2706042850	2643.59	0.456193	0.256267	1.78015	0.0750518	0.272139	5484.8	5681.28	5673.54	3215.49	4884.14	5089.25	5681.28	0	0	0	0
314	2706042851	40.0713	-0.283049	0.385023	-0.73515	0.462248	0.741974	66.8035	58.2695	73.6824	97.1061	71.2483	88.1113	97.1061	0	0	0	0
315	2706042852	72.8552	-0.470383	0.436801	-1.07688	0.281534	0.5949	158.946	128.193	56.4898	119.092	114.87	257.807	257.807	0	0	0	0
316	2706042853	13.6173	-0.502081	0.678922	-0.739527	0.459587	0.740367	32.25	21.3655	9.82432	14.6575	17.4486	60.3726	60.3726	0	0	0	0
317	2706042854	124.632	-0.809963	0.383321	-2.11301	0.0345995	0.161396	191.196	159.27	152.277	144.743	341.701	451.979	451.979	0	0	0	0
318	2706042855	79.2072	-0.995435	0.401271	-2.48071	0.0131122	0.0802813	131.303	83.5196	81.0506	122.757	177.394	316.548	316.548	0	0	0	0
319	2706042856	149.195	0.426206	0.354466	1.20239	0.229212	0.528686	246.482	275.809	407.709	335.291	221.015	187.645	407.709	0	0	0	0
320	2706042857	0.763205	-1.40943	2.14002	-0.658605	0.510149	0.770789	0	1.94232	0	3.66438	1.45405	1.63169	3.66438	0	0	0	0
323	2706042861	16.7728	-0.507339	0.529125	-0.958826	0.337646	0.643548	36.8571	23.3078	17.1926	40.3082	29.0809	45.6874	45.6874	0	0	0	0
324	2706042862	161.763	-0.251483	0.277024	-0.9078	0.363984	0.662785	329.41	215.597	275.081	359.109	380.96	298.6	380.96	0	0	0	0
325	2706042863	320.497	-0.208252	0.240867	-0.864594	0.387262	0.686172	640.392	497.233	513.321	668.749	772.099	593.936	772.099	0	0	0	0
326	2706042864	51.1748	0.164713	0.368973	0.44641	0.655301	0.85678	73.7142	134.02	88.4188	86.1129	110.508	89.743	134.02	0	0	0	0
327	2706042865	15.2166	1.01897	0.635557	1.60328	0.108873	0.345781	39.1607	13.5962	58.9459	23.8185	27.6269	8.15846	58.9459	0	0	0	0
328	2706042866	25.9385	0.412328	0.489325	0.842647	0.399426	0.694712	73.7142	42.731	49.1216	56.7979	58.1619	17.9486	73.7142	0	0	0	0
329	2706042867	14.8248	-0.441642	0.530127	-0.833087	0.404796	0.698603	23.0357	29.1348	17.1926	32.9794	39.2593	29.3704	39.2593	0	0	0	0
330	2706042868	19.6075	0.591588	0.50441	1.17283	0.240863	0.545852	46.0714	34.9617	49.1216	18.3219	29.0809	44.0557	49.1216	0	0	0	0
331	2706042870	11.1236	0.383274	0.627071	0.611212	0.541059	0.789585	29.9464	31.0771	9.82432	14.6575	29.0809	14.6852	31.0771	0	0	0	0
332	2706042871	1217.45	0.0207636	0.285192	0.0728057	0.941961	0.984455	2206.82	2478.4	2080.3	1676.45	2338.11	3092.06	3092.06	0	0	0	0
333	2706042872	115.948	0.178269	0.326981	0.545197	0.585618	0.816934	276.428	225.309	184.206	146.575	209.383	283.914	283.914	0	0	0	0
334	2706042873	167.756	-0.0873546	0.280567	-0.31135	0.755534	0.905322	334.017	326.309	243.152	260.171	379.506	383.447	383.447	0	0	0	0
335	2706042874	24.8468	-0.064577	0.439909	-0.146796	0.883293	0.964547	55.2857	40.7887	39.2973	53.1335	63.978	34.2655	63.978	0	0	0	0
336	2706042875	33.1511	0.0341753	0.413496	0.0826496	0.93413	0.98201	69.1071	52.4426	63.8581	82.4485	68.3402	42.424	82.4485	0	0	0	0
337	2706042876	35.3231	0.240911	0.408764	0.589364	0.555617	0.795428	64.4999	73.808	71.2263	82.4485	49.4376	57.1092	82.4485	0	0	0	0
339	2706042878	47.0123	0.0703216	0.35358	0.198885	0.842353	0.949235	80.6249	102.943	81.0506	95.2739	90.1509	84.848	102.943	0	0	0	0
340	2706042879	60.3289	-0.368329	0.365211	-1.00854	0.313196	0.621583	124.393	58.2695	110.524	133.75	161.399	107.692	161.399	0	0	0	0
341	2706042880	25.8748	0.0344076	0.451445	0.0762166	0.939247	0.983923	46.0714	54.3849	44.2094	51.3013	72.7023	29.3704	72.7023	0	0	0	0
342	2706042881	34.9198	-0.318064	0.398226	-0.798702	0.424463	0.713411	71.4106	60.2118	41.7533	56.7979	82.8806	89.743	89.743	0	0	0	0
343	2706042882	99.3522	0.226141	0.291725	0.775187	0.438229	0.72581	214.232	200.059	179.294	177.722	225.377	141.957	225.377	0	0	0	0
344	2706042883	84.2711	0.237458	0.311377	0.762607	0.445698	0.731783	191.196	178.693	137.54	122.757	207.929	132.167	207.929	0	0	0	0
345	2706042884	211.092	-0.244943	0.268944	-0.910755	0.362424	0.661689	352.446	376.81	336.483	494.691	511.824	349.182	511.824	0	0	0	0
346	2706042885	875.907	0.327981	0.228519	1.43525	0.151216	0.419269	1815.21	1786.93	1775.75	1553.7	1728.86	1315.14	1815.21	0	0	0	0
348	2706042887	101.722	0.0196274	0.302958	0.0647861	0.948344	0.986055	191.196	174.809	198.942	150.24	219.561	226.805	226.805	0	0	0	0
349	2706042888	61.7963	0.656288	0.32195	2.03848	0.0415018	0.184046	156.643	137.905	125.26	87.9451	119.232	78.3212	156.643	0	0	0	0
350	2706042889	3.04407	-0.385305	1.29847	-0.296737	0.766667	0.910435	13.8214	1.94232	0	0	13.0864	8.15846	13.8214	0	0	0	0
351	2706042890	24.1461	-0.00388227	0.435818	-0.00890801	0.992893	0.997686	46.0714	40.7887	46.6655	42.1404	62.524	39.1606	62.524	0	0	0	0
352	2706042891	88.4903	0.234685	0.324526	0.723162	0.46958	0.749504	221.143	147.616	164.557	155.736	219.561	110.955	221.143	0	0	0	0
353	2706042892	82.8978	0.405426	0.314629	1.28858	0.197542	0.487917	181.982	176.751	164.557	104.435	194.842	127.272	194.842	0	0	0	0
354	2706042893	62.6475	-0.0835584	0.335818	-0.24882	0.8035	0.931153	147.428	89.3466	103.155	98.9382	151.221	132.167	151.221	0	0	0	0
355	2706042894	147.446	-0.219724	0.319611	-0.687474	0.491784	0.762338	253.393	293.29	206.311	397.585	330.069	208.856	397.585	0	0	0	0
356	2706042895	16.0968	0.0262872	0.585774	0.0448761	0.964206	0.988913	25.3393	54.3849	9.82432	32.9794	36.3512	26.1071	54.3849	0	0	0	0
357	2706042896	203.742	-0.16574	0.257069	-0.644727	0.519104	0.77766	405.428	341.848	319.29	371.935	537.997	373.657	537.997	0	0	0	0
358	2706042897	152.849	-0.0628	0.276256	-0.227325	0.820171	0.938458	343.232	236.963	252.976	260.171	391.138	279.019	391.138	0	0	0	0
359	2706042898	50.5215	-0.0758771	0.388504	-0.195306	0.845154	0.95095	119.786	97.1159	58.9459	62.2945	122.14	124.009	124.009	0	0	0	0
360	2706042899	154.548	0.528029	0.307898	1.71495	0.0863552	0.299423	387	345.732	282.449	155.736	300.988	295.336	387	0	0	0	0
361	2706042900	1.94805	0.0957992	1.37166	0.0698418	0.94432	0.98505	0	5.82695	4.91216	1.83219	4.36214	4.89507	5.82695	0	0	0	0
362	2706042901	87.725	-0.783116	0.364955	-2.14579	0.03189	0.15317	131.303	126.251	100.699	113.596	298.079	252.912	298.079	0	0	0	0
365	2706042904	23.03	0.234673	0.477871	0.491081	0.623369	0.842128	52.9821	40.7887	44.2094	54.9657	49.4376	21.212	54.9657	0	0	0	0
367	2706042906	91.8433	-0.608075	0.326911	-1.86006	0.0628765	0.243247	184.286	128.193	95.7871	199.709	296.625	168.064	296.625	0	0	0	0
368	2706042907	41.3757	0.266572	0.410837	0.648851	0.516435	0.775148	110.571	64.0965	78.5945	42.1404	113.416	70.1627	113.416	0	0	0	0
369	2706042908	14.3979	-0.125234	0.654647	-0.1913	0.84829	0.952619	25.3393	11.6539	39.2973	9.16095	53.7997	27.7388	53.7997	0	0	0	0
371	2706042910	35.8539	0.151593	0.404567	0.374705	0.70788	0.885934	101.357	71.8657	39.2973	60.4623	79.9725	62.0043	101.357	0	0	0	0
372	2706042911	41.5098	-0.500271	0.404317	-1.23733	0.215966	0.515078	92.1428	46.6156	54.0337	115.428	109.053	63.636	115.428	0	0	0	0
373	2706042912	48.9991	-0.312779	0.408544	-0.765593	0.443918	0.730409	103.661	67.9811	71.2263	155.736	78.5185	81.5846	155.736	0	0	0	0
374	2706042913	113.252	0.367947	0.312981	1.17562	0.239747	0.543961	241.875	223.366	238.24	243.681	202.112	137.062	243.681	0	0	0	0
375	2706042914	100.813	0.186987	0.335331	0.55762	0.577104	0.810489	264.91	190.347	144.909	240.017	164.307	148.484	264.91	0	0	0	0
376	2706042915	54.277	-0.287656	0.359311	-0.800576	0.423377	0.713321	94.4463	93.2312	83.5067	80.6163	171.577	106.06	171.577	0	0	0	0
377	2706042916	32.9683	0.35524	0.39227	0.9056	0.365148	0.662785	82.9285	64.0965	58.9459	45.8047	59.6159	65.2677	82.9285	0	0	0	0
378	2706042917	1.25412	-0.0730347	1.92738	-0.0378933	0.969773	0.991323	0	3.88463	2.45608	7.32876	0	0	7.32876	0	0	0	0
382	2706042921	234.57	-0.0160905	0.265249	-0.0606619	0.951628	0.986055	476.839	415.656	400.341	351.78	522.003	522.141	522.141	0	0	0	0
383	2706042922	280.25	-0.619497	0.311641	-1.98785	0.0468277	0.200651	403.125	483.637	334.027	881.283	552.538	546.617	881.283	0	0	0	0
384	2706042923	9.01206	0.327311	0.672755	0.486523	0.626596	0.844699	27.6428	13.5962	14.7365	20.1541	10.1783	16.3169	27.6428	0	0	0	0
385	2706042924	17.986	-0.495254	0.522584	-0.947701	0.343282	0.648188	27.6428	23.3078	31.929	21.9863	59.6159	44.0557	59.6159	0	0	0	0
386	2706042925	26.4868	0.733898	0.437555	1.67727	0.0934897	0.313331	52.9821	54.3849	73.6824	32.9794	37.8052	45.6874	73.6824	0	0	0	0
387	2706042926	159.932	0.00598703	0.277303	0.0215902	0.982775	0.995207	313.285	306.886	267.713	252.842	426.036	275.756	426.036	0	0	0	0
388	2706042927	112.781	-0.779186	0.315315	-2.47114	0.0134684	0.0819654	138.214	172.866	144.909	329.794	238.464	264.334	329.794	0	0	0	0
390	2706042929	251.879	-0.152257	0.292714	-0.520157	0.602954	0.827802	580.499	367.098	385.604	360.941	613.608	598.831	613.608	0	0	0	0
391	2706042930	23.9531	0.203912	0.454771	0.448385	0.653876	0.85678	50.6785	44.6733	46.6655	27.4828	46.5295	57.1092	57.1092	0	0	0	0
392	2706042931	22.7051	-0.0433634	0.458697	-0.094536	0.924683	0.976433	52.9821	44.6733	27.0169	53.1335	49.4376	34.2655	53.1335	0	0	0	0
393	2706042932	58.2258	-0.321026	0.346796	-0.925692	0.354606	0.658079	105.964	89.3466	90.8749	157.568	119.232	102.797	157.568	0	0	0	0
394	2706042933	14.8396	0.552381	0.53279	1.03677	0.299842	0.610638	29.9464	33.0194	34.3851	21.9863	33.4431	16.3169	34.3851	0	0	0	0
395	2706042934	76.0875	-0.199508	0.34434	-0.579392	0.562324	0.800172	129	153.443	108.067	207.037	148.313	122.377	207.037	0	0	0	0
396	2706042935	120.274	0.163689	0.297632	0.549972	0.582339	0.814374	281.035	252.501	174.382	251.01	244.28	176.223	281.035	0	0	0	0
397	2706042936	803.461	-0.072832	0.248515	-0.293069	0.76947	0.911971	1605.59	1561.62	1181.37	1832.19	1571.82	1434.26	1832.19	0	0	0	0
398	2706042937	158.585	-0.303151	0.293632	-1.03242	0.301875	0.612297	297.16	264.155	225.959	426.9	325.706	275.756	426.9	0	0	0	0
399	2706042938	120.921	-0.851816	0.402437	-2.11664	0.0342901	0.160795	156.643	155.385	162.101	492.859	187.572	217.015	492.859	0	0	0	0
400	2706042939	53.7464	-0.559567	0.340958	-1.64116	0.100764	0.328721	92.1428	87.4043	61.402	130.085	125.048	122.377	130.085	0	0	0	0
401	2706042940	105.961	-0.283203	0.301329	-0.939847	0.347296	0.650683	207.321	202.001	122.804	212.534	234.101	239.859	239.859	0	0	0	0
402	2706042941	1813.83	-0.594733	0.339455	-1.75202	0.0797702	0.28462	3455.35	2334.67	2279.24	2729.96	3530.42	6471.29	6471.29	0	0	0	0
403	2706042942	604.555	-0.793973	0.29969	-2.64931	0.0080656	0.0555867	928.338	806.062	719.631	2042.89	1230.12	1194.4	2042.89	0	0	0	0
404	2706042943	98.3085	-0.0427978	0.314051	-0.136277	0.891602	0.967866	241.875	172.866	127.716	172.226	193.388	221.91	241.875	0	0	0	0
405	2706042944	132.408	-0.11751	0.282683	-0.415696	0.677632	0.871973	294.857	236.963	176.838	267.5	271.907	272.492	294.857	0	0	0	0
406	2706042945	89.2121	0.844056	0.346295	2.43739	0.0147937	0.088141	163.553	203.943	257.888	86.1129	162.853	130.535	257.888	0	0	0	0
407	2706042946	148.76	-0.030138	0.278071	-0.108382	0.913692	0.975157	338.625	231.136	250.52	245.513	373.69	275.756	373.69	0	0	0	0
408	2706042947	265.639	-0.146058	0.283756	-0.514732	0.60674	0.831538	536.732	528.31	338.939	635.77	590.343	422.608	635.77	0	0	0	0
409	2706042948	72.2607	-0.0759419	0.31125	-0.24399	0.807238	0.932598	165.857	118.481	108.067	146.575	159.945	132.167	165.857	0	0	0	0
410	2706042949	135.304	-0.71092	0.313385	-2.26852	0.0232975	0.125621	225.75	174.809	169.469	415.907	346.063	228.437	415.907	0	0	0	0
411	2706042950	62.6198	0.0209242	0.343378	0.0609363	0.95141	0.986055	117.482	143.731	88.4188	97.1061	165.761	109.323	165.761	0	0	0	0
412	2706042951	57.8481	0.361925	0.366669	0.987061	0.323613	0.63224	110.571	120.424	127.716	62.2945	148.313	93.0064	148.313	0	0	0	0
413	2706042952	89.2911	-0.0211446	0.316969	-0.0667088	0.946814	0.986055	161.25	145.674	181.75	155.736	242.826	138.694	242.826	0	0	0	0
414	2706042953	62.0511	0.216174	0.365356	0.59168	0.554065	0.795129	131.303	102.943	135.084	69.6232	168.669	106.06	168.669	0	0	0	0
415	2706042954	196.683	-0.0410797	0.270312	-0.151972	0.879209	0.963157	327.107	367.098	370.868	419.571	434.76	324.707	434.76	0	0	0	0
416	2706042955	41.6271	-0.185426	0.387666	-0.478314	0.632427	0.847762	92.1428	58.2695	66.3141	109.931	87.2428	63.636	109.931	0	0	0	0
417	2706042956	11.6065	-0.478528	0.618283	-0.773962	0.438953	0.726239	13.8214	19.4232	19.6486	21.9863	18.9026	37.5289	37.5289	0	0	0	0
418	2706042957	30.9547	-1.05933	0.471917	-2.24474	0.0247845	0.12899	52.9821	36.904	22.1047	117.26	59.6159	66.8993	117.26	0	0	0	0
419	2706042958	30.7752	-0.273346	0.410695	-0.665569	0.505687	0.769966	69.1071	42.731	44.2094	49.4691	78.5185	71.7944	78.5185	0	0	0	0
421	2706042960	128.121	-0.381895	0.270971	-1.40936	0.158729	0.434696	221.143	215.597	179.294	267.5	300.988	287.178	300.988	0	0	0	0
423	2706042962	78.0911	-0.172643	0.307907	-0.560699	0.575002	0.80863	149.732	124.308	132.628	168.561	193.388	128.904	193.388	0	0	0	0
424	2706042963	104.272	-0.000403345	0.325311	-0.00123988	0.999011	0.999651	200.41	213.655	162.101	267.5	193.388	151.747	267.5	0	0	0	0
425	2706042964	39.0164	0.229592	0.368886	0.622394	0.533683	0.784974	76.0178	87.4043	68.7702	75.1198	77.0645	60.3726	87.4043	0	0	0	0
426	2706042965	48.6586	-0.371633	0.378391	-0.982141	0.32603	0.634917	117.482	71.8657	49.1216	120.925	104.691	97.9015	120.925	0	0	0	0
427	2706042966	46.9187	-0.0712153	0.37338	-0.190731	0.848736	0.952619	69.1071	77.6927	103.155	108.099	95.9671	78.3212	108.099	0	0	0	0
428	2706042967	69.2148	-0.554612	0.348916	-1.58953	0.111941	0.351489	131.303	91.2889	90.8749	119.092	242.826	133.799	242.826	0	0	0	0
429	2706042968	46.7101	-0.811636	0.422265	-1.9221	0.0545933	0.22227	62.1964	93.2312	31.929	141.079	130.864	81.5846	141.079	0	0	0	0
430	2706042969	53.0805	-0.50585	0.37348	-1.35443	0.175601	0.452661	99.0535	54.3849	90.8749	104.435	171.577	96.2698	171.577	0	0	0	0
431	2706042970	3.39034	0.0868108	1.02327	0.0848371	0.932391	0.981762	11.5178	5.82695	2.45608	5.49657	5.81619	8.15846	11.5178	0	0	0	0
432	2706042971	26.6662	0.063158	0.459351	0.137494	0.89064	0.967866	29.9464	71.8657	46.6655	43.9726	63.978	47.319	71.8657	0	0	0	0
434	2706042973	54.2276	0.16892	0.356814	0.473413	0.635919	0.848435	96.7499	101	117.892	69.6232	116.324	115.85	117.892	0	0	0	0
436	2706042975	99.1588	0.919802	0.409185	2.24789	0.0245832	0.128745	154.339	227.251	321.746	73.2876	218.107	122.377	321.746	0	0	0	0
437	2706042976	26.4587	-0.0447043	0.467156	-0.0956945	0.923763	0.976433	41.4642	58.2695	44.2094	31.1472	87.2428	44.0557	87.2428	0	0	0	0
438	2706042977	21.667	0.094836	0.495944	0.191223	0.848351	0.952619	41.4642	44.6733	36.8412	62.2945	36.3512	24.4754	62.2945	0	0	0	0
439	2706042978	171.337	-0.572236	0.306076	-1.86959	0.0615411	0.240164	264.91	260.27	235.784	524.006	380.96	296.968	524.006	0	0	0	0
440	2706042979	0.368432	2.30124	3.09255	0.744124	0.456801	0.738164	2.30357	1.94232	0	0	0	0	2.30357	0	0	0	0
441	2706042980	11.9445	0.421111	0.609554	0.690851	0.489659	0.761437	29.9464	13.5962	31.929	20.1541	14.5405	24.4754	31.929	0	0	0	0
442	2706042981	58.2142	0.413331	0.365344	1.13135	0.257909	0.564789	92.1428	122.366	147.365	104.435	84.3347	102.797	147.365	0	0	0	0
443	2706042982	133.866	0.063487	0.298067	0.212996	0.83133	0.943786	225.75	308.828	218.591	274.828	299.534	202.33	308.828	0	0	0	0
444	2706042983	55.1691	0.40466	0.385375	1.05004	0.293699	0.603193	140.518	69.9234	137.54	109.931	103.237	66.8993	140.518	0	0	0	0
445	2706042984	16.8036	-0.834704	0.527611	-1.58204	0.113639	0.353369	23.0357	31.0771	12.2804	45.8047	40.7133	40.7923	45.8047	0	0	0	0
446	2706042985	135.35	0.22582	0.269877	0.836753	0.402731	0.69707	310.982	240.847	257.888	212.534	277.723	248.017	310.982	0	0	0	0
448	2706042987	12.7702	0.54316	0.584339	0.92953	0.352614	0.655666	29.9464	34.9617	19.6486	10.9931	31.989	19.5803	34.9617	0	0	0	0
449	2706042988	11.3668	-0.124754	0.604021	-0.20654	0.836369	0.945796	18.4286	19.4232	22.1047	25.6507	31.989	13.0535	31.989	0	0	0	0
452	2706042991	100.369	-0.856719	0.379482	-2.2576	0.0239704	0.127271	103.661	167.039	120.348	340.787	282.085	141.957	340.787	0	0	0	0
453	2706042992	10.7205	0.113064	0.695899	0.162471	0.870935	0.961138	25.3393	27.1924	9.82432	25.6507	31.989	4.89507	31.989	0	0	0	0
454	2706042993	8.99745	1.08018	0.768917	1.40481	0.160078	0.435346	9.21428	19.4232	36.8412	3.66438	10.1783	19.5803	36.8412	0	0	0	0
456	2706042995	2.88865	-0.086676	1.11793	-0.0775323	0.9382	0.983923	6.91071	3.88463	4.91216	1.83219	5.81619	9.79015	9.79015	0	0	0	0
457	2706042996	16.2233	0.483332	0.552898	0.874181	0.38202	0.681141	41.4642	29.1348	34.3851	14.6575	21.8107	42.424	42.424	0	0	0	0
459	2706042998	0.821547	1.05102	2.08869	0.503196	0.614826	0.837195	2.30357	3.88463	0	1.83219	1.45405	0	3.88463	0	0	0	0
460	2706042999	0.288692	0.540066	3.41575	0.15811	0.87437	0.961185	0	1.94232	0	0	1.45405	0	1.94232	0	0	0	0
461	2706043000	2.54874	-0.0799168	1.25406	-0.0637263	0.949188	0.986055	2.30357	3.88463	7.36824	0	7.27023	8.15846	8.15846	0	0	0	0
462	2706043001	47.4321	0.557146	0.346725	1.60688	0.10808	0.343962	112.875	116.539	83.5067	73.2876	78.5185	75.0578	116.539	0	0	0	0
463	2706043002	13.565	-0.0785503	0.640761	-0.122589	0.902432	0.972521	32.25	36.904	4.91216	32.9794	36.3512	14.6852	36.904	0	0	0	0
464	2706043003	1.65332	-1.74384	1.64454	-1.06038	0.288972	0.600788	0	3.88463	0	5.49657	2.90809	6.52677	6.52677	0	0	0	0
465	2706043004	5.77153	-0.639555	0.838869	-0.762401	0.445821	0.731783	6.91071	7.76927	9.82432	20.1541	7.27023	13.0535	20.1541	0	0	0	0
466	2706043005	36.3948	0.318894	0.465356	0.685268	0.493175	0.762537	52.9821	66.0388	100.699	75.1198	88.6968	29.3704	100.699	0	0	0	0
467	2706043006	37.8816	-0.109961	0.372607	-0.295113	0.767907	0.910869	73.7142	64.0965	63.8581	67.791	77.0645	86.4796	86.4796	0	0	0	0
468	2706043007	140.027	0.227958	0.382182	0.596463	0.550866	0.792536	297.16	328.252	213.679	111.764	309.712	345.919	345.919	0	0	0	0
469	2706043008	26.6163	0.425834	0.437781	0.972709	0.330698	0.638492	62.1964	60.2118	46.6655	54.9657	52.3457	27.7388	62.1964	0	0	0	0
470	2706043009	56.3602	-0.594679	0.339662	-1.75079	0.0799813	0.284988	82.9285	91.2889	73.6824	141.079	157.037	104.428	157.037	0	0	0	0
471	2706043010	84.276	-0.327339	0.347563	-0.941811	0.34629	0.6501	133.607	122.366	154.733	240.017	187.572	124.009	240.017	0	0	0	0
472	2706043011	42.2672	-0.119017	0.375249	-0.317169	0.751115	0.902953	85.2321	73.808	66.3141	82.4485	120.686	60.3726	120.686	0	0	0	0
473	2706043012	87.1336	-0.223918	0.314129	-0.712821	0.475956	0.751635	145.125	120.424	176.838	172.226	222.469	161.537	222.469	0	0	0	0
474	2706043013	76.1707	-0.485332	0.303661	-1.59827	0.109984	0.348244	126.696	106.827	117.892	157.568	202.112	166.433	202.112	0	0	0	0
475	2706043014	145.149	-0.16042	0.268238	-0.598052	0.549805	0.792536	258	266.097	233.328	260.171	328.614	316.548	328.614	0	0	0	0
476	2706043015	134.986	0.226215	0.301152	0.751167	0.452552	0.736636	232.66	322.425	245.608	223.527	325.706	194.171	325.706	0	0	0	0
477	2706043016	185.944	0.122453	0.274091	0.44676	0.655049	0.85678	442.285	283.578	351.219	366.438	347.517	332.865	442.285	0	0	0	0
478	2706043017	169.997	0.0900483	0.360203	0.249994	0.802592	0.930447	435.375	310.771	235.784	265.668	221.015	468.295	468.295	0	0	0	0
479	2706043018	256.853	0.715451	0.297642	2.40373	0.0162286	0.0947022	854.624	456.445	481.392	353.613	356.241	430.767	854.624	0	0	0	0
480	2706043019	32.4041	0.770747	0.428663	1.79803	0.0721726	0.266025	89.8392	52.4426	83.5067	62.2945	42.1673	35.8972	89.8392	0	0	0	0
481	2706043020	312.837	-0.248201	0.338489	-0.733263	0.463398	0.743056	626.571	433.137	525.601	938.081	449.3	577.619	938.081	0	0	0	0
482	2706043021	71.1366	0.15254	0.330812	0.461108	0.644721	0.851442	115.178	132.078	162.101	141.079	132.318	122.377	162.101	0	0	0	0
483	2706043022	838.343	-0.62401	0.246302	-2.53351	0.0112926	0.0713672	1591.77	1070.22	1024.19	1802.87	2072.02	2117.94	2117.94	0	0	0	0
484	2706043023	33.483	0.046031	0.396095	0.116212	0.907485	0.973932	78.3213	52.4426	58.9459	47.6369	75.6104	71.7944	78.3213	0	0	0	0
485	2706043024	1345.75	-0.397484	0.274946	-1.44568	0.148267	0.41428	2395.71	1944.26	2090.12	3210	2293.03	3389.02	3389.02	0	0	0	0
486	2706043025	14.6657	-1.40684	0.563859	-2.49502	0.012595	0.0780188	16.125	13.5962	14.7365	36.6438	39.2593	48.9507	48.9507	0	0	0	0
487	2706043026	59.8633	-0.334936	0.363367	-0.921757	0.356655	0.658464	142.821	93.2312	61.402	124.589	119.232	148.484	148.484	0	0	0	0
488	2706043027	65.5578	-0.389591	0.34236	-1.13796	0.255138	0.561109	117.482	89.3466	108.067	98.9382	177.394	164.801	177.394	0	0	0	0
489	2706043028	160.031	-0.191172	0.284143	-0.672803	0.501073	0.766462	294.857	277.751	255.432	272.996	472.565	277.388	472.565	0	0	0	0
490	2706043029	269.338	-0.138724	0.252333	-0.549768	0.582479	0.814374	571.285	440.906	415.077	456.215	673.223	548.248	673.223	0	0	0	0
491	2706043030	59.6652	-0.15311	0.358143	-0.42751	0.669008	0.866688	96.7499	106.827	108.067	78.7842	173.032	124.009	173.032	0	0	0	0
492	2706043031	69.4626	0.322322	0.333993	0.965055	0.334517	0.641971	145.125	174.809	108.067	91.6095	154.129	122.377	174.809	0	0	0	0
494	2706043033	171.601	-0.599913	0.483824	-1.23994	0.214998	0.514347	258	287.463	208.767	795.17	219.561	172.959	795.17	0	0	0	0
495	2706043034	91.4498	-0.0534394	0.337604	-0.15829	0.874228	0.961185	200.41	139.847	159.645	150.24	282.085	128.904	282.085	0	0	0	0
496	2706043035	129.587	-2.94324	1.10871	-2.65464	0.0079392	0.0550241	69.1071	58.2695	39.2973	56.7979	209.383	1049.18	1049.18	0	0	0	0
498	2706043037	116.421	-0.821024	0.316852	-2.59119	0.00956439	0.0632875	165.857	141.789	157.189	364.606	303.896	207.225	364.606	0	0	0	0
499	2706043039	75.5311	-0.233191	0.304463	-0.76591	0.44373	0.730409	149.732	120.424	115.436	144.743	168.669	168.064	168.669	0	0	0	0
501	2706043041	58.5671	-0.0566428	0.332885	-0.170157	0.864886	0.959946	101.357	114.597	100.699	115.428	146.859	93.0064	146.859	0	0	0	0
502	2706043042	18.2003	-0.0495555	0.59549	-0.083218	0.933678	0.98201	48.3749	9.71159	41.7533	51.3013	37.8052	19.5803	51.3013	0	0	0	0
503	2706043043	27.0889	-0.167553	0.540055	-0.310252	0.75637	0.905322	62.1964	50.5002	29.4729	100.77	42.1673	24.4754	100.77	0	0	0	0
504	2706043044	61.7806	-0.15296	0.322485	-0.474317	0.635274	0.84842	117.482	102.943	103.155	139.246	135.226	109.323	139.246	0	0	0	0
505	2706043045	843.499	0.416219	0.258516	1.61003	0.107391	0.342466	1997.19	1685.93	1662.77	994.879	1728.86	1572.95	1997.19	0	0	0	0
506	2706043046	14.8299	-0.6752	0.582247	-1.15965	0.246193	0.553458	39.1607	13.5962	12.2804	25.6507	36.3512	45.6874	45.6874	0	0	0	0
508	2706043048	267.012	0.771571	0.292562	2.63729	0.00835715	0.0564914	638.089	763.331	466.655	278.493	449.3	442.188	763.331	0	0	0	0
511	2706043051	82.4544	0.784533	0.34129	2.29873	0.0215203	0.117254	211.928	190.347	176.838	67.791	154.129	138.694	211.928	0	0	0	0
514	2706043054	157.051	0.707964	0.283577	2.49655	0.0125407	0.0778372	363.964	361.271	351.219	175.89	319.89	217.015	363.964	0	0	0	0
515	2706043055	187.635	0.583128	0.258751	2.25363	0.0242197	0.127744	414.642	454.502	373.324	300.479	308.258	277.388	454.502	0	0	0	0
516	2706043056	216.892	0.509112	0.267948	1.90004	0.0574277	0.227813	525.214	458.387	429.814	320.633	475.473	274.124	525.214	0	0	0	0
517	2706043057	147.937	0.427426	0.28039	1.5244	0.12741	0.37831	382.392	240.847	319.29	225.359	279.177	241.49	382.392	0	0	0	0
518	2706043058	130.782	0.220218	0.274994	0.800809	0.423242	0.713321	292.553	246.674	240.696	219.863	232.647	257.807	292.553	0	0	0	0
519	2706043059	115.196	-0.31683	0.297412	-1.06529	0.286744	0.598806	234.964	202.001	135.084	271.164	250.096	231.7	271.164	0	0	0	0
521	2706043061	359.461	-0.769709	0.307512	-2.50303	0.0123136	0.076733	469.928	508.887	483.848	1203.75	741.564	696.732	1203.75	0	0	0	0
522	2706043062	179.108	-0.0513035	0.266742	-0.192334	0.847481	0.952619	380.089	328.252	270.169	293.15	396.955	388.343	396.955	0	0	0	0
523	2706043063	118.543	0.715382	0.335271	2.13374	0.0328639	0.155692	191.196	281.636	329.115	139.246	234.101	161.537	329.115	0	0	0	0
524	2706043064	92.0701	0.317029	0.311963	1.01624	0.309515	0.619824	165.857	219.482	176.838	124.589	203.566	159.906	219.482	0	0	0	0
527	2706043067	17.9094	0.115499	0.51491	0.22431	0.822516	0.93931	27.6428	52.4426	22.1047	31.1472	34.8971	35.8972	52.4426	0	0	0	0
528	2706043068	8.08195	0.247884	0.711902	0.3482	0.72769	0.890365	20.7321	23.3078	4.91216	16.4897	14.5405	13.0535	23.3078	0	0	0	0
529	2706043069	22.762	-0.393679	0.487181	-0.808075	0.419047	0.710242	25.3393	44.6733	36.8412	67.791	40.7133	42.424	67.791	0	0	0	0
530	2706043070	0.145667	-0.421722	4.08047	-0.103351	0.917684	0.975157	0	0	0	0	0	1.63169	1.63169	0	0	0	0
531	2706043071	167.553	0.0977884	0.303917	0.32176	0.747635	0.902248	340.928	316.598	299.642	415.907	289.355	243.122	415.907	0	0	0	0
532	2706043072	13.3331	1.18927	0.697313	1.7055	0.0881011	0.30292	29.9464	40.7887	31.929	0	27.6269	21.212	40.7887	0	0	0	0
533	2706043073	71.0681	-0.136131	0.31739	-0.428907	0.667991	0.866074	145.125	128.193	103.155	148.407	180.302	114.218	180.302	0	0	0	0
534	2706043074	27.1055	-0.326859	0.441945	-0.739593	0.459547	0.740367	46.0714	40.7887	46.6655	43.9726	91.6049	45.6874	91.6049	0	0	0	0
535	2706043075	36.8038	-0.100575	0.378739	-0.265552	0.790584	0.922693	64.4999	62.1541	68.7702	82.4485	72.7023	68.531	82.4485	0	0	0	0
536	2706043076	34.9437	-0.59801	0.404314	-1.47908	0.13912	0.398471	55.2857	52.4426	46.6655	73.2876	120.686	58.7409	120.686	0	0	0	0
537	2706043077	12.2935	-1.36838	0.658601	-2.07771	0.0377363	0.171732	23.0357	3.88463	12.2804	36.6438	47.9835	21.212	47.9835	0	0	0	0
538	2706043078	104.468	-0.421367	0.364974	-1.15451	0.248291	0.554507	177.375	135.962	179.294	331.626	234.101	137.062	331.626	0	0	0	0
539	2706043079	123.965	-0.0700661	0.27205	-0.257549	0.796755	0.92705	251.089	213.655	206.311	225.359	303.896	225.173	303.896	0	0	0	0
540	2706043080	74.357	-0.2354	0.361757	-0.650712	0.515232	0.774461	138.214	87.4043	152.277	124.589	235.556	122.377	235.556	0	0	0	0
541	2706043081	178.64	-0.051472	0.258453	-0.199154	0.842142	0.949235	366.267	304.944	302.098	333.459	439.122	308.39	439.122	0	0	0	0
542	2706043082	134.805	-0.0313089	0.289749	-0.108055	0.913952	0.975157	218.839	281.636	233.328	225.359	347.517	239.859	347.517	0	0	0	0
543	2706043083	383.585	0.753069	0.27831	2.70587	0.00681264	0.049007	757.874	856.562	1019.27	549.657	712.483	438.925	1019.27	0	0	0	0
544	2706043084	117.168	-0.192229	0.282108	-0.681401	0.495618	0.763357	244.178	184.52	179.294	241.849	239.918	252.912	252.912	0	0	0	0
545	2706043085	119.343	-0.564014	0.311399	-1.81123	0.0701055	0.261136	241.875	151.501	144.909	324.298	250.096	259.439	324.298	0	0	0	0
546	2706043086	520.646	-0.0991972	0.264773	-0.37465	0.707921	0.885934	797.035	982.812	975.063	1165.27	1010.56	983.91	1165.27	0	0	0	0
547	2706043087	365.336	-0.010966	0.271475	-0.040394	0.967779	0.990547	642.696	743.907	618.932	862.961	683.402	605.357	862.961	0	0	0	0
548	2706043088	65.2301	0.076545	0.3402	0.225	0.821979	0.93931	147.428	112.654	112.98	106.267	181.756	93.0064	181.756	0	0	0	0
549	2706043089	193.67	-0.116802	0.30432	-0.383813	0.701117	0.885115	380.089	301.059	346.307	509.349	398.409	277.388	509.349	0	0	0	0
550	2706043090	202.509	-0.0948289	0.328875	-0.288343	0.773084	0.913884	414.642	396.233	277.537	567.979	318.436	331.233	567.979	0	0	0	0
551	2706043091	121.698	0.104025	0.32291	0.322147	0.747341	0.902248	193.5	235.02	260.344	276.661	190.48	217.015	276.661	0	0	0	0
552	2706043092	35.0644	-0.653602	0.421187	-1.55181	0.120708	0.368737	46.0714	71.8657	31.929	97.1061	90.1509	66.8993	97.1061	0	0	0	0
553	2706043093	30.3358	-0.141887	0.399903	-0.354805	0.722736	0.888917	48.3749	56.3272	54.0337	54.9657	71.2483	62.0043	71.2483	0	0	0	0
554	2706043094	229.124	0.190919	0.314805	0.606469	0.544203	0.790234	490.66	508.887	356.131	316.969	363.512	571.092	571.092	0	0	0	0
555	2706043095	30.0643	0.207549	0.456104	0.455049	0.649074	0.855386	36.8571	87.4043	51.5777	54.9657	72.7023	39.1606	87.4043	0	0	0	0
556	2706043096	95.0742	0.346333	0.328718	1.05359	0.292072	0.602386	264.91	159.27	171.926	133.75	239.918	128.904	264.91	0	0	0	0
557	2706043097	138.448	-0.136889	0.307672	-0.44492	0.656378	0.85678	283.339	277.751	174.382	216.198	401.317	252.912	401.317	0	0	0	0
558	2706043098	73.8723	-0.178692	0.310181	-0.576089	0.564555	0.802614	158.946	108.77	117.892	150.24	158.491	153.379	158.946	0	0	0	0
559	2706043099	37.3174	0.254909	0.377725	0.674853	0.499769	0.766199	66.8035	85.462	71.2263	62.2945	82.8806	57.1092	85.462	0	0	0	0
561	2706043101	12.8154	0.0548249	0.597518	0.0917544	0.926893	0.977952	39.1607	25.2501	9.82432	18.3219	36.3512	21.212	39.1607	0	0	0	0
562	2706043105	64.7377	-0.862765	0.332978	-2.59106	0.00956814	0.0632875	76.0178	85.462	90.8749	148.407	162.853	179.486	179.486	0	0	0	0
563	2706043106	61.8316	0.273224	0.324215	0.842725	0.399382	0.694712	126.696	116.539	130.172	109.931	132.318	89.743	132.318	0	0	0	0
564	2706043107	68.7398	0.342243	0.320668	1.06728	0.285846	0.598532	156.643	141.789	127.716	91.6095	129.41	137.062	156.643	0	0	0	0
565	2706043108	162.986	0.425007	0.27116	1.56736	0.11703	0.361392	442.285	320.482	279.993	276.661	279.177	264.334	442.285	0	0	0	0
566	2706043109	35.9776	-0.544033	0.410307	-1.32592	0.184867	0.467499	57.5892	48.5579	56.4898	56.7979	127.956	71.7944	127.956	0	0	0	0
567	2706043110	3.53252	-0.0520649	1.12935	-0.0461016	0.963229	0.988561	13.8214	3.88463	2.45608	0	10.1783	11.4218	13.8214	0	0	0	0
569	2706043112	1.36217	-2.43757	1.99584	-1.22133	0.221962	0.523784	0	1.94232	0	1.83219	0	11.4218	11.4218	0	0	0	0
570	2706043113	27.6956	0.000230968	0.422176	0.000547089	0.999563	0.999884	52.9821	40.7887	58.9459	49.4691	52.3457	60.3726	60.3726	0	0	0	0
573	2706043116	6.28471	-1.48045	0.85306	-1.73546	0.0826591	0.291925	6.91071	1.94232	9.82432	10.9931	20.3566	22.8437	22.8437	0	0	0	0
574	2706043117	2.55402	-0.932167	1.42969	-0.652005	0.514398	0.773952	2.30357	0	7.36824	0	4.36214	14.6852	14.6852	0	0	0	0
575	2706043118	5.12406	-1.50867	0.936866	-1.61034	0.107323	0.342466	6.91071	7.76927	0	10.9931	14.5405	19.5803	19.5803	0	0	0	0
576	2706043119	3.38824	0.732884	1.08549	0.675165	0.499571	0.766199	6.91071	3.88463	12.2804	1.83219	2.90809	9.79015	12.2804	0	0	0	0
577	2706043120	28.475	0.642935	0.428683	1.49979	0.133669	0.388561	76.0178	67.9811	49.1216	32.9794	40.7133	57.1092	76.0178	0	0	0	0
578	2706043121	34.4259	-0.483505	0.382485	-1.26412	0.206189	0.500171	64.4999	48.5579	46.6655	75.1198	87.2428	75.0578	87.2428	0	0	0	0
581	2706043124	52.8214	-0.448497	0.350948	-1.27796	0.201264	0.492049	108.268	60.2118	81.0506	102.603	141.042	117.482	141.042	0	0	0	0
582	2706043125	80.1546	-0.547732	0.32662	-1.67697	0.0935478	0.313331	170.464	101	93.331	197.876	178.848	182.749	197.876	0	0	0	0
583	2706043126	5.08017	-0.943784	0.888869	-1.06178	0.288335	0.600522	9.21428	7.76927	2.45608	7.32876	14.5405	17.9486	17.9486	0	0	0	0
584	2706043127	34.9133	-0.409806	0.397766	-1.03027	0.302884	0.61322	59.8928	46.6156	58.9459	93.4417	71.2483	68.531	93.4417	0	0	0	0
585	2706043128	9.65164	-0.0998969	0.664877	-0.150249	0.880568	0.963734	18.4286	21.3655	12.2804	9.16095	33.4431	17.9486	33.4431	0	0	0	0
588	2706043131	424.403	-0.390958	0.246091	-1.58867	0.112134	0.351489	739.446	720.6	577.179	767.688	1190.86	910.484	1190.86	0	0	0	0
589	2706043132	12.5884	-0.824839	0.60887	-1.35471	0.175512	0.452661	32.25	9.71159	9.82432	31.1472	34.8971	29.3704	34.8971	0	0	0	0
590	2706043133	2.45743	-0.0699165	1.3574	-0.0515078	0.958921	0.987059	0	7.76927	4.91216	9.16095	5.81619	0	9.16095	0	0	0	0
591	2706043134	8.93223	0.0347933	0.649267	0.0535886	0.957263	0.986366	20.7321	17.4809	12.2804	16.4897	23.2647	13.0535	23.2647	0	0	0	0
592	2706043135	21.7561	-0.95992	0.504309	-1.90344	0.0569837	0.226917	23.0357	23.3078	34.3851	71.4554	39.2593	55.4775	71.4554	0	0	0	0
593	2706043136	14.4823	0.502349	0.537122	0.935262	0.349653	0.652882	32.25	34.9617	27.0169	14.6575	30.535	26.1071	34.9617	0	0	0	0
594	2706043137	15.6637	-0.315337	0.591749	-0.53289	0.59411	0.825972	20.7321	38.8463	17.1926	14.6575	37.8052	50.5824	50.5824	0	0	0	0
595	2706043138	88.8009	0.150952	0.348104	0.43364	0.66455	0.864469	142.821	221.424	149.821	106.267	216.653	179.486	221.424	0	0	0	0
597	2706043140	115.025	0.514028	0.331961	1.54846	0.121511	0.369646	211.928	287.463	243.152	131.918	181.756	243.122	287.463	0	0	0	0
598	2706043141	120.428	-0.165436	0.337268	-0.49052	0.623766	0.842134	218.839	225.309	184.206	155.736	253.004	341.023	341.023	0	0	0	0
599	2706043142	1.88982	-1.99335	1.55562	-1.28138	0.200059	0.491065	2.30357	1.94232	0	1.83219	10.1783	6.52677	10.1783	0	0	0	0
600	2706043143	11.6103	-0.394706	0.625139	-0.631389	0.527787	0.783339	16.125	11.6539	27.0169	34.8116	20.3566	21.212	34.8116	0	0	0	0
601	2706043144	15.0526	-0.407166	0.570599	-0.713577	0.475489	0.751635	46.0714	15.5385	12.2804	31.1472	36.3512	34.2655	46.0714	0	0	0	0
602	2706043145	31.7806	0.0676911	0.408941	0.165528	0.868529	0.960056	55.2857	69.9234	54.0337	64.1266	78.5185	42.424	78.5185	0	0	0	0
603	2706043146	132.581	0.479055	0.310593	1.54239	0.122979	0.370956	361.66	221.424	277.537	153.904	299.534	208.856	361.66	0	0	0	0
604	2706043147	201.086	0.0858555	0.287999	0.298111	0.765619	0.909883	460.714	376.81	316.834	272.996	537.997	358.972	537.997	0	0	0	0
605	2706043148	249.556	-0.197499	0.28333	-0.697063	0.485763	0.758879	541.339	361.271	392.973	381.095	585.981	610.253	610.253	0	0	0	0
606	2706043149	48.7239	-0.263534	0.355617	-0.741061	0.458656	0.740038	92.1428	71.8657	81.0506	98.9382	93.059	119.113	119.113	0	0	0	0
607	2706043150	142.026	-0.385817	0.294374	-1.31063	0.189981	0.47602	225.75	269.982	184.206	348.116	284.993	310.021	348.116	0	0	0	0
609	2706043152	169.017	0.0895375	0.267404	0.33484	0.737746	0.896553	380.089	299.117	289.817	256.507	388.23	327.97	388.23	0	0	0	0
610	2706043153	0.747604	0.0344427	2.26552	0.015203	0.98787	0.996827	4.60714	0	0	0	2.90809	1.63169	4.60714	0	0	0	0
611	2706043154	45.3382	0.422283	0.364882	1.15731	0.247144	0.554299	94.4463	108.77	83.5067	58.6301	78.5185	91.3747	108.77	0	0	0	0
612	2706043155	23.7772	0.130835	0.446916	0.29275	0.769713	0.911971	62.1964	44.6733	31.929	51.3013	43.6214	39.1606	62.1964	0	0	0	0
613	2706043156	3.93269	-1.84247	1.12504	-1.6377	0.101484	0.330034	0	1.94232	7.36824	14.6575	7.27023	13.0535	14.6575	0	0	0	0
615	2706043158	8.67473	-0.321554	0.697002	-0.461339	0.644555	0.851442	16.125	11.6539	14.7365	29.315	17.4486	9.79015	29.315	0	0	0	0
616	2706043159	16.8373	0.387436	0.597899	0.647996	0.516988	0.775233	39.1607	17.4809	49.1216	25.6507	50.8916	11.4218	50.8916	0	0	0	0
617	2706043160	27.8287	0.392483	0.481344	0.815391	0.414849	0.706313	57.5892	40.7887	76.1385	25.6507	79.9725	39.1606	79.9725	0	0	0	0
618	2706043161	28.7069	0.218392	0.415697	0.525363	0.599331	0.826095	64.4999	58.2695	49.1216	43.9726	74.1564	40.7923	74.1564	0	0	0	0
619	2706043162	48.3936	0.665372	0.394753	1.68554	0.0918846	0.311209	89.8392	116.539	117.892	65.9588	53.7997	97.9015	117.892	0	0	0	0
620	2706043163	21.5463	0.503565	0.469305	1.073	0.28327	0.596741	62.1964	34.9617	44.2094	23.8185	40.7133	40.7923	62.1964	0	0	0	0
621	2706043164	40.0029	-0.159332	0.389062	-0.40953	0.682151	0.873176	52.9821	85.462	68.7702	65.9588	109.053	76.6895	109.053	0	0	0	0
622	2706043165	110.299	0.649785	0.345757	1.87931	0.0602018	0.236118	264.91	271.924	208.767	153.904	116.324	228.437	271.924	0	0	0	0
623	2706043166	157.416	0.0989617	0.27667	0.357688	0.720577	0.888484	363.964	283.578	257.888	305.976	271.907	313.285	363.964	0	0	0	0
632	2706043175	21.635	-0.707181	0.464446	-1.52263	0.127851	0.378341	34.5535	36.904	19.6486	51.3013	61.0699	47.319	61.0699	0	0	0	0
633	2706043176	23.0329	-0.919787	0.528788	-1.73942	0.0819601	0.291103	18.4286	40.7887	27.0169	89.7773	45.0754	40.7923	89.7773	0	0	0	0
634	2706043177	9.84702	-0.63441	0.648307	-0.978564	0.327795	0.635717	13.8214	21.3655	7.36824	20.1541	30.535	21.212	30.535	0	0	0	0
636	2706043179	197.156	-0.573996	0.265901	-2.15869	0.0308745	0.150179	324.803	299.117	255.432	364.606	587.435	453.61	587.435	0	0	0	0
637	2706043180	34.9287	-0.605621	0.393651	-1.53847	0.123933	0.373115	48.3749	42.731	61.402	76.952	85.7887	84.848	85.7887	0	0	0	0
641	2706043184	143.579	-0.566047	0.362845	-1.56002	0.118754	0.364155	179.678	217.54	235.784	492.859	284.993	221.91	492.859	0	0	0	0
642	2706043185	129.73	-0.226714	0.299559	-0.756827	0.449154	0.733853	234.964	194.232	230.871	320.633	305.35	200.698	320.633	0	0	0	0
643	2706043186	4.75037	0.0140594	0.939288	0.0149682	0.988058	0.996827	20.7321	1.94232	4.91216	10.9931	8.72428	8.15846	20.7321	0	0	0	0
644	2706043187	104.814	-0.0172173	0.337267	-0.0510493	0.959286	0.98711	152.036	217.54	201.398	135.582	286.447	208.856	286.447	0	0	0	0
645	2706043188	36.1991	-0.0242164	0.387148	-0.0625509	0.950124	0.986055	59.8928	64.0965	73.6824	54.9657	91.6049	70.1627	91.6049	0	0	0	0
646	2706043189	182.017	-0.260429	0.281918	-0.923776	0.355603	0.658436	324.803	295.232	294.729	459.88	343.155	357.34	459.88	0	0	0	0
647	2706043190	235.922	0.531555	0.274101	1.93927	0.0524689	0.216878	638.089	446.733	466.655	425.068	337.339	367.131	638.089	0	0	0	0
648	2706043191	130.561	0.44561	0.280259	1.58999	0.111836	0.351489	260.303	316.598	252.976	186.883	245.734	221.91	316.598	0	0	0	0
649	2706043192	65.9997	-0.553983	0.375423	-1.47562	0.140045	0.400159	129	83.5196	85.9628	106.267	138.134	215.383	215.383	0	0	0	0
650	2706043193	64.1046	-0.341366	0.337971	-1.01005	0.312474	0.620969	119.786	95.1735	98.2432	172.226	138.134	110.955	172.226	0	0	0	0
651	2706043194	160.845	0.933144	0.378307	2.46663	0.0136391	0.082682	317.893	306.886	523.145	175.89	157.037	308.39	523.145	0	0	0	0
652	2706043195	37.8933	0.0100671	0.437145	0.0230291	0.981627	0.994757	48.3749	79.635	78.5945	104.435	69.7942	47.319	104.435	0	0	0	0
654	2706043197	12.0286	0.160987	0.586665	0.274411	0.783769	0.919566	18.4286	29.1348	22.1047	14.6575	24.7188	27.7388	29.1348	0	0	0	0
656	2706043200	606.929	-0.20923	0.247485	-0.845422	0.397875	0.694584	1204.77	969.216	950.503	1434.6	1190.86	1189.5	1434.6	0	0	0	0
657	2706043201	257.981	-0.21592	0.258078	-0.836646	0.402792	0.69707	460.714	450.618	407.709	610.119	523.457	494.402	610.119	0	0	0	0
658	2706043202	186.783	0.637616	0.290305	2.19637	0.0280655	0.139891	568.982	328.252	373.324	283.989	264.636	308.39	568.982	0	0	0	0
660	2706043204	138.712	0.358275	0.270273	1.3256	0.184971	0.467499	306.375	299.117	257.888	210.702	300.988	212.12	306.375	0	0	0	0
661	2706043205	58.4577	-0.113207	0.362751	-0.312078	0.754981	0.905322	126.696	62.1541	122.804	113.596	133.772	110.955	133.772	0	0	0	0
662	2706043206	130.659	-0.608616	0.29339	-2.07442	0.0380399	0.1722	209.625	200.059	164.557	223.527	375.144	339.392	375.144	0	0	0	0
663	2706043207	73.6122	0.797705	0.352539	2.26274	0.0236516	0.126656	172.768	147.616	194.03	120.925	135.226	63.636	194.03	0	0	0	0
664	2706043208	751.615	-0.264783	0.245931	-1.07666	0.281634	0.5949	1554.91	1202.29	1048.75	1775.39	1734.68	1333.09	1775.39	0	0	0	0
665	2706043209	38.3588	-0.292917	0.42345	-0.691739	0.489101	0.761406	92.1428	46.6156	54.0337	113.596	69.7942	63.636	113.596	0	0	0	0
666	2706043210	171.61	0.156428	0.294051	0.531977	0.594742	0.825972	264.91	332.136	390.517	322.465	363.512	274.124	390.517	0	0	0	0
667	2706043211	261.901	0.694486	0.408634	1.69953	0.0892191	0.305084	937.553	471.983	419.99	212.534	314.074	639.623	937.553	0	0	0	0
668	2706043212	98.203	-0.210479	0.291414	-0.72227	0.470129	0.749613	198.107	137.905	169.469	190.548	237.01	195.803	237.01	0	0	0	0
669	2706043213	104.287	-0.651687	0.439129	-1.48405	0.137797	0.395406	207.321	124.308	122.804	119.092	191.934	430.767	430.767	0	0	0	0
670	2706043214	140.005	-0.660165	0.377311	-1.74966	0.0801774	0.285095	221.143	151.501	225.959	338.955	194.842	453.61	453.61	0	0	0	0
671	2706043215	54.4601	-0.901423	0.377148	-2.3901	0.0168436	0.0970016	66.8035	93.2312	49.1216	124.589	123.594	168.064	168.064	0	0	0	0
672	2706043216	20.5248	-0.321649	0.510709	-0.629808	0.52882	0.783339	29.9464	33.0194	36.8412	42.1404	27.6269	62.0043	62.0043	0	0	0	0
673	2706043217	11.8016	-0.334766	0.644734	-0.519231	0.6036	0.828213	32.25	19.4232	7.36824	16.4897	21.8107	39.1606	39.1606	0	0	0	0
674	2706043218	1.31921	-2.32455	1.82311	-1.27504	0.202293	0.493655	0	0	2.45608	1.83219	4.36214	6.52677	6.52677	0	0	0	0
675	2706043219	11.1053	-0.582241	0.674965	-0.862623	0.388345	0.68653	27.6428	7.76927	14.7365	20.1541	15.9945	40.7923	40.7923	0	0	0	0
676	2706043220	44.1743	-0.437904	0.361475	-1.21144	0.225727	0.52637	78.3213	58.2695	71.2263	91.6095	97.4211	109.323	109.323	0	0	0	0
677	2706043221	230.447	-0.535667	0.349797	-1.53137	0.125679	0.375833	368.571	347.675	324.202	366.438	407.133	812.582	812.582	0	0	0	0
678	2706043222	221.787	0.160818	0.365826	0.439603	0.660225	0.86076	601.231	372.925	338.939	247.346	351.879	624.938	624.938	0	0	0	0
679	2706043223	13.6988	0.142912	0.610168	0.234218	0.814816	0.936274	18.4286	40.7887	19.6486	10.9931	30.535	35.8972	40.7887	0	0	0	0
680	2706043224	0.882496	0.143121	2.16125	0.0662214	0.947202	0.986055	0	0	4.91216	0	1.45405	3.26338	4.91216	0	0	0	0
681	2706043225	139.94	0.075101	0.441228	0.170209	0.864846	0.959946	393.91	223.366	191.574	109.931	234.101	453.61	453.61	0	0	0	0
682	2706043226	136.451	-0.0109427	0.37808	-0.0289428	0.97691	0.992487	340.928	198.116	221.047	159.401	229.739	411.186	411.186	0	0	0	0
683	2706043227	652.549	0.238213	0.373336	0.638067	0.52343	0.780396	1829.03	1081.87	1051.2	556.986	1219.94	1754.07	1829.03	0	0	0	0
684	2706043228	152.066	0.178801	0.294717	0.606685	0.54406	0.790234	331.714	289.405	272.625	327.962	226.831	277.388	331.714	0	0	0	0
685	2706043229	11.8069	1.51251	0.71644	2.11115	0.0347593	0.161396	13.8214	38.8463	41.7533	1.83219	14.5405	19.5803	41.7533	0	0	0	0
686	2706043230	370.451	0.0395903	0.363814	0.10882	0.913345	0.975157	879.963	557.445	653.317	507.517	491.468	1117.71	1117.71	0	0	0	0
688	2706043232	312.448	-0.865078	0.452116	-1.9134	0.0556969	0.224481	481.446	372.925	375.78	313.304	539.451	1484.84	1484.84	0	0	0	0
689	2706043233	73.6992	0.564676	0.414865	1.36111	0.173479	0.452089	221.143	143.731	127.716	62.2945	97.4211	187.645	221.143	0	0	0	0
692	2706043237	0.336021	0.540067	3.24214	0.166578	0.867702	0.959946	2.30357	0	0	0	0	1.63169	2.30357	0	0	0	0
693	2706043238	8.73756	0.412254	0.680932	0.605426	0.544896	0.790618	27.6428	13.5962	14.7365	10.9931	11.6324	21.212	27.6428	0	0	0	0
695	2706043240	63.0843	-0.16982	0.381492	-0.445146	0.656214	0.85678	145.125	87.4043	98.2432	185.051	116.324	89.743	185.051	0	0	0	0
696	2706043241	83.5589	0.176047	0.313159	0.562164	0.574004	0.80863	140.518	184.52	162.101	133.75	196.296	137.062	196.296	0	0	0	0
697	2706043242	19.8856	0.632271	0.504985	1.25206	0.210548	0.506985	57.5892	48.5579	29.4729	31.1472	46.5295	16.3169	57.5892	0	0	0	0
698	2706043243	39.3296	0.229665	0.409009	0.561517	0.574445	0.80863	62.1964	79.635	90.8749	42.1404	93.059	79.9529	93.059	0	0	0	0
699	2706043244	42.171	-0.490229	0.367681	-1.3333	0.182433	0.464283	80.6249	66.0388	49.1216	80.6163	123.594	89.743	123.594	0	0	0	0
701	2706043246	98.5061	0.385525	0.311689	1.23689	0.216128	0.515078	202.714	194.232	218.591	137.414	238.464	135.43	238.464	0	0	0	0
702	2706043247	140.476	-0.240114	0.265726	-0.903614	0.3662	0.663539	271.821	219.482	223.503	265.668	348.971	287.178	348.971	0	0	0	0
703	2706043248	3106.87	0.241413	0.216073	1.11728	0.263876	0.572098	7016.67	5885.22	5761.96	5278.54	5835.09	5670.13	7016.67	0	0	0	0
704	2706043249	69.0375	-0.192015	0.378721	-0.507008	0.612149	0.836015	131.303	99.0582	125.26	208.87	125.048	96.2698	208.87	0	0	0	0
705	2706043250	33.931	-0.251739	0.414218	-0.607744	0.543357	0.790234	59.8928	64.0965	46.6655	87.9451	53.7997	73.4261	87.9451	0	0	0	0
706	2706043251	38.2274	0.563496	0.389595	1.44636	0.148075	0.414239	64.4999	83.5196	100.699	56.7979	62.524	62.0043	100.699	0	0	0	0
707	2706043252	34.5859	-0.798276	0.403505	-1.97836	0.0478885	0.203967	57.5892	46.6156	36.8412	69.6232	122.14	71.7944	122.14	0	0	0	0
708	2706043253	109.212	-0.396459	0.291789	-1.35872	0.174236	0.45255	198.107	198.116	127.716	234.52	257.366	241.49	257.366	0	0	0	0
709	2706043254	12.1938	-0.401164	0.656615	-0.610958	0.541228	0.789585	11.5178	31.0771	14.7365	10.9931	30.535	40.7923	40.7923	0	0	0	0
710	2706043255	2.78936	1.90155	1.27029	1.49694	0.134408	0.389259	16.125	3.88463	4.91216	3.66438	0	3.26338	16.125	0	0	0	0
711	2706043256	52.5033	-0.626048	0.410758	-1.52413	0.127477	0.37831	115.178	60.2118	56.4898	174.058	120.686	79.9529	174.058	0	0	0	0
712	2706043257	44.4145	-0.161701	0.386851	-0.417992	0.675953	0.870931	59.8928	73.808	95.7871	65.9588	117.778	94.6381	117.778	0	0	0	0
713	2706043258	42.1796	0.0435871	0.39263	0.111013	0.911606	0.975157	78.3213	77.6927	81.0506	53.1335	126.502	70.1627	126.502	0	0	0	0
714	2706043259	27.9749	0.119221	0.428943	0.277942	0.781057	0.91948	64.4999	56.3272	41.7533	49.4691	75.6104	35.8972	75.6104	0	0	0	0
715	2706043260	25.0101	-0.035972	0.45526	-0.0790142	0.937021	0.983576	55.2857	48.5579	34.3851	31.1472	75.6104	45.6874	75.6104	0	0	0	0
716	2706043261	50.8691	0.351576	0.333645	1.05374	0.292001	0.602386	117.482	102.943	95.7871	86.1129	100.329	78.3212	117.482	0	0	0	0
717	2706043262	18.5799	-0.739516	0.50318	-1.46969	0.141647	0.402385	27.6428	17.4809	31.929	51.3013	49.4376	35.8972	51.3013	0	0	0	0
718	2706043263	26.3443	-0.393336	0.450922	-0.872293	0.383049	0.6818	41.4642	33.0194	51.5777	47.6369	87.2428	44.0557	87.2428	0	0	0	0
720	2706043265	229.808	-0.572665	0.316956	-1.80677	0.0707988	0.262823	345.535	380.694	294.729	723.715	536.543	355.709	723.715	0	0	0	0
722	2706043267	8.8532	0.039242	0.719148	0.0545674	0.956483	0.986366	20.7321	19.4232	9.82432	25.6507	21.8107	4.89507	25.6507	0	0	0	0
723	2706043268	198.156	-0.363316	0.301408	-1.2054	0.22805	0.527387	398.517	365.156	206.311	337.123	572.894	422.608	572.894	0	0	0	0
724	2706043269	79.3014	-0.21622	0.311962	-0.693098	0.488248	0.760634	152.036	149.558	105.611	179.555	190.48	135.43	190.48	0	0	0	0
725	2706043270	45.8186	-0.704552	0.365343	-1.92847	0.0537971	0.219836	78.3213	66.0388	49.1216	126.421	104.691	102.797	126.421	0	0	0	0
726	2706043271	32.2988	-0.778655	0.401201	-1.94081	0.0522814	0.216475	52.9821	44.6733	34.3851	87.9451	82.8806	70.1627	87.9451	0	0	0	0
727	2706043272	11.6465	-0.464194	0.619771	-0.748976	0.453871	0.736932	9.21428	29.1348	14.7365	21.9863	30.535	27.7388	30.535	0	0	0	0
728	2706043273	44.9048	-0.235325	0.36763	-0.640115	0.522098	0.77891	78.3213	67.9811	81.0506	113.596	98.8751	73.4261	113.596	0	0	0	0
729	2706043274	139.319	-0.0198387	0.281048	-0.0705884	0.943725	0.98505	340.928	236.963	196.486	262.003	311.166	257.807	340.928	0	0	0	0
730	2706043275	2.52834	1.37297	1.25096	1.09753	0.272408	0.585513	4.60714	7.76927	7.36824	5.49657	2.90809	0	7.76927	0	0	0	0
731	2706043276	471.741	-0.421974	0.236968	-1.78072	0.0749584	0.272116	815.463	759.446	660.685	947.242	1337.72	933.327	1337.72	0	0	0	0
732	2706043277	56.9322	-0.828199	0.366707	-2.25847	0.0239161	0.127271	94.4463	79.635	54.0337	181.387	132.318	114.218	181.387	0	0	0	0
733	2706043278	6.88715	1.68588	0.782036	2.15575	0.0311029	0.150548	23.0357	23.3078	12.2804	3.66438	5.81619	9.79015	23.3078	0	0	0	0
734	2706043279	11.1986	1.57222	0.682909	2.30224	0.0213219	0.11658	25.3393	29.1348	36.8412	5.49657	5.81619	21.212	36.8412	0	0	0	0
737	2706043282	274.499	0.37875	0.312936	1.21031	0.22616	0.52637	435.375	483.637	766.297	456.215	481.289	466.664	766.297	0	0	0	0
738	2706043283	217.566	0.128134	0.276536	0.463356	0.64311	0.851442	414.642	380.694	454.375	472.705	408.587	341.023	472.705	0	0	0	0
740	2706043285	411.669	-0.40603	0.272417	-1.49047	0.136101	0.391258	681.856	683.696	591.915	1121.3	799.725	820.741	1121.3	0	0	0	0
741	2706043286	81.0362	0.290923	0.341763	0.851241	0.394636	0.691387	184.286	122.366	186.662	97.1061	165.761	168.064	186.662	0	0	0	0
742	2706043287	47.1515	0.00720114	0.402477	0.017892	0.985725	0.996518	96.7499	104.885	61.402	51.3013	109.053	119.113	119.113	0	0	0	0
743	2706043288	74.348	0.17737	0.323299	0.548625	0.583263	0.814856	172.768	139.847	125.26	163.065	122.14	124.009	172.768	0	0	0	0
744	2706043289	579.196	-0.0718599	0.236324	-0.304074	0.761072	0.907588	1204.77	1114.89	822.787	1152.45	1272.29	1083.44	1272.29	0	0	0	0
745	2706043290	101.647	0.496355	0.325191	1.52635	0.126922	0.377702	181.982	213.655	255.432	117.26	203.566	179.486	255.432	0	0	0	0
746	2706043291	264.239	-0.860746	0.337273	-2.55208	0.0107083	0.0692157	366.267	413.714	260.344	950.906	567.078	471.559	950.906	0	0	0	0
748	2706043293	50.7195	-0.424408	0.395141	-1.07407	0.282792	0.596135	99.0535	56.3272	85.9628	65.9588	143.951	135.43	143.951	0	0	0	0
749	2706043294	47.1881	-0.310557	0.377312	-0.823078	0.410464	0.704042	101.357	75.7504	58.9459	67.791	142.497	102.797	142.497	0	0	0	0
751	2706043296	1081.88	0.234794	0.230423	1.01897	0.308219	0.618787	2414.14	2132.66	1940.3	2041.06	2255.23	1594.16	2414.14	0	0	0	0
752	2706043297	630.818	-0.153862	0.246326	-0.624627	0.532216	0.784693	1137.96	994.466	1159.27	1414.45	1262.11	1223.77	1414.45	0	0	0	0
753	2706043298	66.4356	-0.195718	0.325447	-0.60138	0.547587	0.791833	140.518	91.2889	112.98	113.596	162.853	143.589	162.853	0	0	0	0
754	2706043299	240.68	0.491023	0.258409	1.90018	0.0574092	0.227813	511.392	549.676	491.216	315.137	488.56	386.711	549.676	0	0	0	0
755	2706043300	153.373	0.352105	0.296824	1.18624	0.235526	0.53751	267.214	392.348	284.905	291.318	280.631	223.542	392.348	0	0	0	0
756	2706043301	71.9686	-0.34752	0.321378	-1.08134	0.279545	0.5937	145.125	124.308	83.5067	168.561	165.761	141.957	168.561	0	0	0	0
757	2706043302	248.897	-0.716329	0.281522	-2.54449	0.0109438	0.0698701	419.25	343.79	284.905	736.54	559.808	517.246	736.54	0	0	0	0
758	2706043303	176.497	-0.628538	0.293268	-2.14322	0.0320954	0.15348	251.089	238.905	272.625	509.349	380.96	363.867	509.349	0	0	0	0
759	2706043304	141.742	-0.504846	0.273918	-1.84305	0.065321	0.249611	225.75	198.116	223.503	318.801	394.047	274.124	394.047	0	0	0	0
760	2706043305	26.5634	-0.875867	0.460023	-1.90397	0.0569146	0.226917	46.0714	31.0771	27.0169	87.9451	52.3457	60.3726	87.9451	0	0	0	0
761	2706043306	40.1324	-0.198011	0.400713	-0.494146	0.621203	0.839929	101.357	62.1541	46.6655	64.1266	84.3347	104.428	104.428	0	0	0	0
762	2706043307	56.4263	0.18111	0.361628	0.500818	0.616499	0.837195	89.8392	120.424	117.892	82.4485	98.8751	128.904	128.904	0	0	0	0
763	2706043308	149.719	0.405242	0.270093	1.50038	0.133516	0.388478	297.16	339.905	302.098	245.513	258.82	254.544	339.905	0	0	0	0
764	2706043309	276.849	-0.0500156	0.277289	-0.180373	0.856859	0.955057	631.178	396.233	486.304	602.79	645.597	420.976	645.597	0	0	0	0
765	2706043310	235.621	0.0719458	0.253828	0.283443	0.776838	0.916933	541.339	394.29	407.709	445.222	530.727	386.711	541.339	0	0	0	0
766	2706043311	119.554	-0.493198	0.324324	-1.5207	0.128336	0.379417	232.66	170.924	149.821	357.277	263.182	200.698	357.277	0	0	0	0
767	2706043312	176.545	-0.656901	0.316255	-2.07713	0.0377899	0.171732	297.16	268.04	196.486	555.153	346.063	358.972	555.153	0	0	0	0
768	2706043313	199.24	0.223272	0.259996	0.858751	0.390478	0.688741	451.5	402.06	338.939	291.318	426.036	373.657	451.5	0	0	0	0
769	2706043314	173.195	-0.0442422	0.310705	-0.142393	0.88677	0.965642	283.339	359.329	294.729	439.726	348.971	246.385	439.726	0	0	0	0
770	2706043315	117.429	0.360161	0.301776	1.19347	0.232685	0.532581	225.75	258.328	243.152	148.407	273.361	192.54	273.361	0	0	0	0
771	2706043316	71.2171	0.287388	0.325415	0.883142	0.37716	0.676404	193.5	108.77	135.084	120.925	148.313	110.955	193.5	0	0	0	0
772	2706043317	87.0166	0.315014	0.302112	1.04271	0.297084	0.607397	218.839	163.155	154.733	168.561	158.491	130.535	218.839	0	0	0	0
773	2706043318	7.09441	-0.988569	0.813543	-1.21514	0.224312	0.525267	20.7321	1.94232	4.91216	14.6575	21.8107	19.5803	21.8107	0	0	0	0
774	2706043319	225.527	0.5044	0.336557	1.4987	0.13395	0.389016	416.946	446.733	582.091	243.681	347.517	502.561	582.091	0	0	0	0
775	2706043320	154.65	-0.758883	0.311121	-2.43919	0.0147201	0.0880388	262.607	192.289	184.206	410.411	289.355	430.767	430.767	0	0	0	0
777	2706043322	4.48596	0.196399	0.902925	0.217514	0.827807	0.942529	11.5178	7.76927	7.36824	5.49657	5.81619	13.0535	13.0535	0	0	0	0
778	2706043323	94.9444	-0.494561	0.339284	-1.45766	0.144934	0.407644	170.464	165.097	103.155	164.897	203.566	283.914	283.914	0	0	0	0
779	2706043324	232.364	-0.0512734	0.271201	-0.18906	0.850046	0.95313	481.446	394.29	390.517	359.109	487.106	548.248	548.248	0	0	0	0
780	2706043325	506.512	-0.0849224	0.287443	-0.295441	0.767657	0.910869	1117.23	831.312	788.401	1322.84	889.876	833.794	1322.84	0	0	0	0
781	2706043326	324.155	-0.492156	0.352281	-1.39706	0.162396	0.437825	513.696	483.637	488.76	1139.62	530.727	525.405	1139.62	0	0	0	0
782	2706043327	77.9353	-0.591126	0.390339	-1.51439	0.129927	0.38231	122.089	120.424	100.699	274.828	120.686	146.852	274.828	0	0	0	0
783	2706043328	18.675	-0.491825	0.541988	-0.907445	0.364171	0.662785	13.8214	23.3078	46.6655	43.9726	40.7133	42.424	46.6655	0	0	0	0
784	2706043329	14.4778	-0.0042734	0.540069	-0.00791269	0.993687	0.997862	23.0357	36.904	19.6486	23.8185	34.8971	27.7388	36.904	0	0	0	0
785	2706043330	14.2465	-0.155802	0.611642	-0.254728	0.798933	0.927928	18.4286	15.5385	39.2973	21.9863	20.3566	44.0557	44.0557	0	0	0	0
786	2706043331	40.0874	0.111234	0.405413	0.274372	0.783799	0.919566	96.7499	89.3466	46.6655	53.1335	78.5185	96.2698	96.7499	0	0	0	0
787	2706043332	20.0069	0.446958	0.489749	0.912627	0.361439	0.661174	34.5535	50.5002	41.7533	20.1541	39.2593	40.7923	50.5002	0	0	0	0
788	2706043333	23.242	-0.28436	0.461413	-0.616281	0.537709	0.788135	39.1607	36.904	39.2973	45.8047	39.2593	63.636	63.636	0	0	0	0
789	2706043334	13.1001	0.750958	0.64872	1.1576	0.247027	0.554299	29.9464	31.0771	29.4729	7.32876	11.6324	37.5289	37.5289	0	0	0	0
791	2706043337	0.145667	-0.421722	4.08047	-0.103351	0.917684	0.975157	0	0	0	0	0	1.63169	1.63169	0	0	0	0
792	2706043338	0.911176	3.53462	2.28594	1.54624	0.122046	0.36993	2.30357	0	7.36824	0	0	0	7.36824	0	0	0	0
793	2706043340	1.21701	-0.208189	1.75616	-0.118548	0.905634	0.973619	4.60714	1.94232	0	0	2.90809	4.89507	4.89507	0	0	0	0
794	2706043341	11.0857	0.471173	0.732712	0.643053	0.520189	0.778539	13.8214	27.1924	29.4729	1.83219	34.8971	19.5803	34.8971	0	0	0	0
795	2706043342	9.91442	0.38422	0.659587	0.582516	0.560219	0.798632	16.125	31.0771	14.7365	14.6575	27.6269	9.79015	31.0771	0	0	0	0
796	2706043343	13.0705	0.884589	0.567025	1.56005	0.118747	0.364155	34.5535	33.0194	27.0169	10.9931	27.6269	16.3169	34.5535	0	0	0	0
797	2706043344	10.288	1.5251	0.64097	2.37937	0.0173424	0.0990825	32.25	23.3078	29.4729	7.32876	15.9945	8.15846	32.25	0	0	0	0
798	2706043345	23.5296	0.731201	0.508121	1.43903	0.150142	0.417032	82.9285	42.731	39.2973	53.1335	33.4431	17.9486	82.9285	0	0	0	0
799	2706043346	7.54361	0.530344	0.737111	0.71949	0.471839	0.750424	25.3393	15.5385	9.82432	9.16095	21.8107	6.52677	25.3393	0	0	0	0
800	2706043347	15.6575	1.37497	0.555706	2.47428	0.0133506	0.0814071	62.1964	31.0771	34.3851	9.16095	24.7188	17.9486	62.1964	0	0	0	0
801	2706043348	51.1551	0.878991	0.39285	2.23747	0.0252554	0.130437	156.643	124.308	88.4188	100.77	56.7078	53.8458	156.643	0	0	0	0
803	2706043350	23.0658	1.08726	0.45354	2.39727	0.0165179	0.0956751	71.4106	62.1541	41.7533	27.4828	37.8052	22.8437	71.4106	0	0	0	0
804	2706043351	9.95276	-0.0408761	0.648576	-0.0630245	0.949747	0.986055	27.6428	17.4809	9.82432	27.4828	17.4486	14.6852	27.6428	0	0	0	0
805	2706043352	37.3505	-0.224735	0.377102	-0.595955	0.551206	0.79266	59.8928	75.7504	54.0337	80.6163	85.7887	71.7944	85.7887	0	0	0	0
806	2706043353	4.12291	0.734805	0.927062	0.792617	0.428001	0.716856	9.21428	11.6539	7.36824	7.32876	4.36214	6.52677	11.6539	0	0	0	0
807	2706043354	18.7355	-0.867394	0.503233	-1.72364	0.0847724	0.29604	32.25	19.4232	22.1047	56.7979	40.7133	44.0557	56.7979	0	0	0	0
808	2706043355	61.5645	-0.355358	0.376032	-0.945021	0.344648	0.649302	94.4463	122.366	81.0506	97.1061	122.14	186.013	186.013	0	0	0	0
810	2706043357	107.429	-0.198766	0.354478	-0.560729	0.574982	0.80863	193.5	213.655	147.365	131.918	235.556	310.021	310.021	0	0	0	0
811	2706043358	20.4938	-1.41556	0.545184	-2.59647	0.00941864	0.0625638	13.8214	27.1924	19.6486	84.2807	56.7078	34.2655	84.2807	0	0	0	0
812	2706043359	7.7091	-0.286384	0.766023	-0.373858	0.70851	0.885934	20.7321	5.82695	12.2804	27.4828	10.1783	11.4218	27.4828	0	0	0	0
813	2706043360	117.471	0.764653	0.29949	2.55319	0.0106742	0.069139	285.643	297.175	235.784	133.75	171.577	207.225	297.175	0	0	0	0
816	2706043363	152.079	-0.413487	0.3234	-1.27856	0.201052	0.491916	287.946	246.674	191.574	245.513	311.166	461.769	461.769	0	0	0	0
817	2706043364	29.6517	0.431871	0.399584	1.0808	0.279785	0.593807	73.7142	56.3272	58.9459	51.3013	53.7997	44.0557	73.7142	0	0	0	0
818	2706043365	30.2774	1.27429	0.492752	2.58607	0.00970774	0.0640752	76.0178	102.943	58.9459	10.9931	50.8916	44.0557	102.943	0	0	0	0
819	2706043367	17.5612	-1.17026	0.526205	-2.22397	0.0261507	0.133185	23.0357	19.4232	17.1926	53.1335	36.3512	52.2141	53.1335	0	0	0	0
820	2706043368	9.91953	-1.49882	0.67131	-2.23268	0.0255699	0.131298	9.21428	9.71159	9.82432	20.1541	37.8052	29.3704	37.8052	0	0	0	0
822	2706043370	31.8071	0.15514	0.436303	0.355579	0.722156	0.888917	41.4642	60.2118	81.0506	45.8047	82.8806	50.5824	82.8806	0	0	0	0
823	2706043371	136.23	0.810074	0.31001	2.61306	0.00897359	0.0599905	329.41	289.405	338.939	170.394	286.447	137.062	338.939	0	0	0	0
826	2706043374	64.2307	-0.674684	0.352964	-1.91148	0.0559427	0.224779	87.5356	104.885	81.0506	102.603	213.745	156.642	213.745	0	0	0	0
827	2706043375	47.6511	-0.183485	0.361782	-0.507171	0.612035	0.836015	89.8392	64.0965	93.331	82.4485	130.864	88.1113	130.864	0	0	0	0
828	2706043376	115.682	0.437215	0.312535	1.39893	0.161834	0.437063	209.625	291.348	230.871	161.233	268.999	158.274	291.348	0	0	0	0
829	2706043377	115.23	0.536374	0.371772	1.44275	0.149091	0.415272	181.982	262.213	299.642	115.428	299.534	153.379	299.642	0	0	0	0
830	2706043379	0.380708	2.33477	3.35672	0.69555	0.486711	0.758997	4.60714	0	0	0	0	0	4.60714	0	0	0	0
831	2706043380	2.66851	0.0153131	1.15751	0.0132294	0.989445	0.996827	4.60714	7.76927	2.45608	1.83219	5.81619	8.15846	8.15846	0	0	0	0
832	2706043381	44.3512	0.289377	0.352381	0.821204	0.41153	0.704042	110.571	79.635	81.0506	80.6163	81.4266	73.4261	110.571	0	0	0	0
833	2706043382	57.2625	0.291563	0.474397	0.614597	0.538821	0.789024	177.375	79.635	98.2432	32.9794	126.502	146.852	177.375	0	0	0	0
834	2706043383	39.4358	-0.152885	0.392381	-0.389635	0.696806	0.882527	64.4999	64.0965	76.1385	102.603	69.7942	70.1627	102.603	0	0	0	0
835	2706043384	152.902	-0.354699	0.368272	-0.963145	0.335475	0.642053	241.875	240.847	255.432	505.684	315.528	184.381	505.684	0	0	0	0
836	2706043385	79.612	0.64186	0.310664	2.06609	0.0388201	0.174383	161.25	190.347	181.75	120.925	146.859	101.165	190.347	0	0	0	0
839	2706043388	51.7921	0.72611	0.46534	1.56039	0.118669	0.364155	87.5356	151.501	115.436	32.9794	146.859	58.7409	151.501	0	0	0	0
840	2706043389	36.6071	-0.0254316	0.482002	-0.0527625	0.957921	0.986366	66.8035	75.7504	58.9459	25.6507	130.864	68.531	130.864	0	0	0	0
842	2706043391	34.4229	0.963594	0.411712	2.34045	0.0192603	0.108149	76.0178	77.6927	95.7871	54.9657	53.7997	29.3704	95.7871	0	0	0	0
843	2706043392	116.164	0.774524	0.346849	2.23303	0.0255472	0.131298	184.286	252.501	358.588	139.246	215.199	155.011	358.588	0	0	0	0
845	2706043394	54.6802	0.23565	0.38468	0.612585	0.540151	0.789442	112.875	112.654	100.699	137.414	101.783	57.1092	137.414	0	0	0	0
846	2706043395	83.002	-0.357228	0.303049	-1.17878	0.238486	0.541888	154.339	116.539	132.628	192.38	203.566	155.011	203.566	0	0	0	0
847	2706043396	31.2635	0.0795055	0.398988	0.199268	0.842053	0.949235	71.4106	48.5579	58.9459	49.4691	75.6104	55.4775	75.6104	0	0	0	0
848	2706043397	22.5509	0.0516813	0.451045	0.114581	0.908777	0.974606	50.6785	42.731	34.3851	45.8047	55.2538	31.0021	55.2538	0	0	0	0
849	2706043398	58.0321	-0.302736	0.349201	-0.866942	0.385974	0.685583	119.786	101	68.7702	146.575	136.68	96.2698	146.575	0	0	0	0
853	2706043402	253.98	0.435777	0.265133	1.64362	0.100255	0.328053	486.053	551.618	564.898	436.061	407.133	424.24	564.898	0	0	0	0
854	2706043403	122.221	0.113773	0.311561	0.36517	0.714985	0.886138	211.928	304.944	184.206	179.555	280.631	238.227	304.944	0	0	0	0
855	2706043404	25.1541	-0.270345	0.458428	-0.589722	0.555377	0.795428	55.2857	50.5002	22.1047	42.1404	74.1564	48.9507	74.1564	0	0	0	0
856	2706043405	51.2104	-0.442101	0.352562	-1.25397	0.209854	0.505919	69.1071	75.7504	93.331	102.603	122.14	122.377	122.377	0	0	0	0
857	2706043406	180.239	0.15587	0.280278	0.556127	0.578124	0.811193	334.017	378.752	334.027	351.78	414.403	248.017	414.403	0	0	0	0
861	2706043410	28.4852	0.286649	0.480569	0.596478	0.550856	0.792536	43.7678	71.8657	56.4898	21.9863	78.5185	53.8458	78.5185	0	0	0	0
862	2706043411	21.4747	0.229806	0.557044	0.412546	0.679939	0.872491	25.3393	54.3849	46.6655	12.8253	50.8916	53.8458	54.3849	0	0	0	0
863	2706043412	8.68736	-0.603927	0.704191	-0.857619	0.391103	0.688891	4.60714	15.5385	17.1926	14.6575	26.1728	21.212	26.1728	0	0	0	0
866	2706043415	39.1276	-0.107894	0.392296	-0.275031	0.783292	0.919566	64.4999	66.0388	76.1385	73.2876	65.4321	97.9015	97.9015	0	0	0	0
867	2706043416	31.8883	-0.733613	0.423803	-1.73103	0.0834473	0.293381	43.7678	54.3849	34.3851	51.3013	101.783	84.848	101.783	0	0	0	0
868	2706043417	40.617	0.219222	0.400618	0.54721	0.584235	0.815734	69.1071	85.462	85.9628	58.6301	114.87	52.2141	114.87	0	0	0	0
869	2706043418	46.6097	-0.127563	0.355477	-0.358849	0.719708	0.888051	89.8392	66.0388	90.8749	80.6163	116.324	91.3747	116.324	0	0	0	0
870	2706043419	163.683	0.100567	0.276762	0.363372	0.716327	0.886675	297.16	316.598	319.29	256.507	408.587	277.388	408.587	0	0	0	0
871	2706043420	262.438	0.00914613	0.266176	0.0343612	0.972589	0.991323	582.803	437.021	444.55	472.705	687.764	403.028	687.764	0	0	0	0
872	2706043421	616.287	-0.452802	0.232573	-1.94693	0.0515435	0.213988	1098.8	971.159	820.33	1462.09	1519.48	1225.4	1519.48	0	0	0	0
873	2706043422	239.045	-0.366013	0.269561	-1.35781	0.174523	0.452661	444.589	427.31	289.817	575.308	514.732	492.771	575.308	0	0	0	0
874	2706043423	6.60006	-0.0488649	0.797152	-0.0612993	0.951121	0.986055	13.8214	7.76927	14.7365	10.9931	24.7188	4.89507	24.7188	0	0	0	0
875	2706043424	70.9576	-0.245997	0.351558	-0.699735	0.484093	0.757569	138.214	137.905	85.9628	109.931	226.831	127.272	226.831	0	0	0	0
876	2706043425	74.3225	0.493167	0.3095	1.59343	0.111064	0.350215	158.946	153.443	167.013	104.435	151.221	110.955	167.013	0	0	0	0
877	2706043426	222.295	0.227731	0.274691	0.829047	0.407078	0.701378	511.392	438.964	383.148	340.787	565.624	321.443	565.624	0	0	0	0
878	2706043427	334.925	-0.420076	0.256324	-1.63885	0.101245	0.329833	596.624	541.906	451.919	811.66	881.152	580.882	881.152	0	0	0	0
879	2706043428	48.5001	-0.691223	0.367963	-1.87851	0.0603109	0.236249	85.2321	50.5002	71.2263	102.603	158.491	96.2698	158.491	0	0	0	0
880	2706043429	202.379	-0.434945	0.335867	-1.29499	0.195323	0.483966	382.392	306.886	267.713	657.756	385.322	314.916	657.756	0	0	0	0
881	2706043430	39.8395	0.157006	0.375941	0.417636	0.676213	0.870931	69.1071	83.5196	78.5945	54.9657	90.1509	78.3212	90.1509	0	0	0	0
882	2706043431	184.146	0.0207368	0.261828	0.0792001	0.936873	0.983576	403.125	343.79	284.905	355.445	430.398	300.231	430.398	0	0	0	0
883	2706043432	77.1137	-0.597012	0.356243	-1.67586	0.093766	0.313423	138.214	114.597	88.4188	247.346	168.669	128.904	247.346	0	0	0	0
884	2706043433	108.188	-0.493357	0.281241	-1.75422	0.0793934	0.283667	170.464	178.693	147.365	243.681	263.182	239.859	263.182	0	0	0	0
886	2706043435	66.7424	-0.315249	0.356474	-0.884351	0.376507	0.675936	145.125	118.481	68.7702	157.568	120.686	155.011	157.568	0	0	0	0
887	2706043436	32.314	0.07809	0.438342	0.178148	0.858606	0.955442	94.4463	48.5579	44.2094	40.3082	65.4321	79.9529	94.4463	0	0	0	0
888	2706043437	167.986	0.378233	0.28718	1.31706	0.187819	0.472118	433.071	326.309	299.642	203.373	370.782	296.968	433.071	0	0	0	0
889	2706043438	315.856	-0.798014	0.279518	-2.85497	0.00430413	0.033179	506.785	458.387	319.29	879.451	676.132	788.107	879.451	0	0	0	0
890	2706043439	17.0181	-1.18033	0.613011	-1.92546	0.0541722	0.221079	20.7321	29.1348	7.36824	75.1198	39.2593	24.4754	75.1198	0	0	0	0
891	2706043440	195.582	0.00945079	0.265569	0.035587	0.971612	0.991323	419.25	390.406	282.449	357.277	475.473	327.97	475.473	0	0	0	0
892	2706043441	96.2467	-0.117563	0.290732	-0.404369	0.685942	0.875689	168.161	168.982	171.926	196.044	231.193	166.433	231.193	0	0	0	0
893	2706043442	139.438	-0.278618	0.280597	-0.992945	0.320737	0.628982	211.928	244.732	235.784	320.633	325.706	256.176	325.706	0	0	0	0
894	2706043443	46.3282	-0.361646	0.355049	-1.01858	0.308403	0.618787	76.0178	89.3466	58.9459	89.7773	122.14	97.9015	122.14	0	0	0	0
895	2706043444	40.4062	-0.745466	0.431814	-1.72636	0.0842829	0.295458	89.8392	31.0771	49.1216	124.589	95.9671	76.6895	124.589	0	0	0	0
896	2706043445	18.8997	0.37171	0.484517	0.767177	0.442976	0.730186	48.3749	33.0194	36.8412	40.3082	30.535	26.1071	48.3749	0	0	0	0
898	2706043447	148.098	-0.469409	0.274292	-1.71135	0.0870169	0.300765	232.66	262.213	191.574	351.78	354.787	308.39	354.787	0	0	0	0
900	2706043449	45.6184	0.370794	0.434683	0.85302	0.393648	0.690045	80.6249	77.6927	122.804	43.9726	72.7023	115.85	122.804	0	0	0	0
902	2706043451	132.359	0.345631	0.310777	1.11215	0.266073	0.57646	269.518	219.482	324.202	218.031	202.112	261.071	324.202	0	0	0	0
903	2706043452	163.545	-0.35233	0.363219	-0.970021	0.332036	0.639097	262.607	256.386	272.625	201.541	331.523	541.722	541.722	0	0	0	0
904	2706043453	103.241	0.839994	0.489207	1.71705	0.08597	0.29917	175.071	219.482	324.202	45.8047	130.864	256.176	324.202	0	0	0	0
905	2706043454	7.33015	-0.506781	0.716446	-0.707354	0.479347	0.75356	9.21428	11.6539	12.2804	16.4897	15.9945	17.9486	17.9486	0	0	0	0
906	2706043455	51.7725	1.00682	0.399207	2.52206	0.0116671	0.0732893	96.7499	161.212	120.348	47.6369	61.0699	93.0064	161.212	0	0	0	0
908	2706043457	40.0787	-0.0910592	0.41681	-0.218467	0.827065	0.942028	103.661	75.7504	39.2973	82.4485	111.962	53.8458	111.962	0	0	0	0
909	2706043458	22.694	-0.0956236	0.507438	-0.188444	0.850529	0.95313	66.8035	34.9617	22.1047	64.1266	45.0754	29.3704	66.8035	0	0	0	0
910	2706043459	14.6703	0.138038	0.607752	0.227128	0.820324	0.938458	29.9464	25.2501	29.4729	43.9726	30.535	8.15846	43.9726	0	0	0	0
911	2706043460	20.3458	0.37291	0.48336	0.771495	0.440414	0.727883	48.3749	36.904	41.7533	45.8047	37.8052	21.212	48.3749	0	0	0	0
912	2706043461	34.4335	0.323794	0.446537	0.725121	0.468378	0.74835	85.2321	87.4043	41.7533	54.9657	95.9671	34.2655	95.9671	0	0	0	0
913	2706043462	24.5417	0.316871	0.458216	0.691532	0.489231	0.761406	52.9821	64.0965	34.3851	36.6438	63.978	31.0021	64.0965	0	0	0	0
914	2706043463	269.381	0.0127812	0.2423	0.0527496	0.957931	0.986366	515.999	505.002	474.023	511.181	613.608	465.032	613.608	0	0	0	0
915	2706043464	110.76	-0.172932	0.329345	-0.52508	0.599527	0.826095	239.571	178.693	162.101	163.065	219.561	306.758	306.758	0	0	0	0
918	2706043467	13.4088	1.39395	0.65118	2.14065	0.0323024	0.153967	50.6785	19.4232	39.2973	3.66438	27.6269	13.0535	50.6785	0	0	0	0
921	2706043470	28.3278	0.500719	0.437487	1.14453	0.252402	0.55803	69.1071	71.8657	44.2094	27.4828	63.978	48.9507	71.8657	0	0	0	0
922	2706043471	140.836	-0.199907	0.278901	-0.716767	0.473518	0.751219	308.678	213.655	208.767	307.808	335.885	248.017	335.885	0	0	0	0
923	2706043472	46.1616	-0.922547	0.363587	-2.53735	0.0111694	0.0708247	52.9821	58.2695	63.8581	128.253	119.232	107.692	128.253	0	0	0	0
924	2706043473	5.17518	0.0168324	0.824115	0.0204249	0.983704	0.995503	9.21428	9.71159	9.82432	7.32876	11.6324	11.4218	11.6324	0	0	0	0
925	2706043474	14.4298	-0.0298223	0.525456	-0.056755	0.95474	0.986366	32.25	25.2501	22.1047	25.6507	34.8971	26.1071	34.8971	0	0	0	0
926	2706043475	26.9745	-0.936712	0.440824	-2.12491	0.0335942	0.158431	46.0714	25.2501	31.929	78.7842	65.4321	63.636	78.7842	0	0	0	0
927	2706043476	56.1855	-0.627776	0.378363	-1.65919	0.0970775	0.320782	94.4463	91.2889	58.9459	179.555	111.962	107.692	179.555	0	0	0	0
928	2706043477	32.3871	0.214621	0.428279	0.501124	0.616284	0.837195	82.9285	67.9811	44.2094	53.1335	90.1509	37.5289	90.1509	0	0	0	0
929	2706043478	27.3387	0.0886107	0.480318	0.184483	0.853634	0.953846	76.0178	38.8463	44.2094	36.6438	91.6049	32.6338	91.6049	0	0	0	0
930	2706043479	2.65933	-3.50576	1.59787	-2.19402	0.0282341	0.140361	0	1.94232	0	7.32876	2.90809	17.9486	17.9486	0	0	0	0
931	2706043480	0.723051	-0.0242292	2.28971	-0.0105818	0.991557	0.997522	0	3.88463	0	0	2.90809	1.63169	3.88463	0	0	0	0
932	2706043481	3.81297	-0.0633175	1.06563	-0.0594178	0.952619	0.986255	6.91071	13.5962	0	12.8253	7.27023	3.26338	13.5962	0	0	0	0
933	2706043482	0.356155	2.25629	3.44059	0.655786	0.511962	0.771402	0	3.88463	0	0	0	0	3.88463	0	0	0	0
934	2706043483	54.3855	-0.0834445	0.34355	-0.242889	0.808092	0.932654	82.9285	101	105.611	97.1061	114.87	117.482	117.482	0	0	0	0
935	2706043484	15.0502	0.138111	0.56379	0.244969	0.806481	0.932338	36.8571	21.3655	29.4729	38.476	33.4431	13.0535	38.476	0	0	0	0
938	2706043487	66.2908	0.126485	0.36264	0.34879	0.727247	0.890365	87.5356	165.097	125.26	95.2739	146.859	133.799	165.097	0	0	0	0
939	2706043488	4.91687	-1.43167	1.00624	-1.42279	0.154798	0.426925	2.30357	9.71159	2.45608	3.66438	27.6269	13.0535	27.6269	0	0	0	0
940	2706043489	3.25525	-0.837391	1.07398	-0.779708	0.435562	0.722543	6.91071	3.88463	2.45608	3.66438	11.6324	9.79015	11.6324	0	0	0	0
941	2706043490	6.4256	-0.764088	0.821357	-0.930275	0.352229	0.655666	11.5178	7.76927	7.36824	5.49657	15.9945	26.1071	26.1071	0	0	0	0
942	2706043491	259.073	0.571923	0.300925	1.90055	0.0573613	0.227813	509.089	520.541	665.597	494.691	439.122	295.336	665.597	0	0	0	0
943	2706043492	248.785	0.248125	0.276339	0.897899	0.369239	0.667883	539.035	446.733	508.408	327.962	613.608	419.345	613.608	0	0	0	0
945	2706043494	1.52361	2.2198	1.66819	1.33066	0.183301	0.465257	2.30357	3.88463	7.36824	0	1.45405	1.63169	7.36824	0	0	0	0
947	2706043496	3.76594	-2.44566	1.22589	-1.99501	0.0460417	0.198539	2.30357	3.88463	0	21.9863	8.72428	6.52677	21.9863	0	0	0	0
948	2706043497	0.620179	-2.45385	2.544	-0.964565	0.334763	0.641971	0	0	0	3.66438	0	3.26338	3.66438	0	0	0	0
949	2706043498	3.24046	-0.68315	1.0713	-0.637682	0.523681	0.780397	4.60714	1.94232	7.36824	5.49657	11.6324	6.52677	11.6324	0	0	0	0
950	2706043499	2.47056	0.932836	1.23064	0.758007	0.448447	0.733853	11.5178	1.94232	4.91216	5.49657	2.90809	1.63169	11.5178	0	0	0	0
951	2706043500	8.63756	-1.74575	0.869008	-2.00889	0.0445484	0.193608	11.5178	5.82695	4.91216	43.9726	31.989	3.26338	43.9726	0	0	0	0
952	2706043501	6.239	-0.252348	0.825568	-0.305666	0.759859	0.907182	11.5178	7.76927	12.2804	18.3219	18.9026	3.26338	18.9026	0	0	0	0
953	2706043502	4.68568	-1.61093	0.976904	-1.64902	0.0991436	0.325937	9.21428	3.88463	0	12.8253	14.5405	14.6852	14.6852	0	0	0	0
954	2706043503	2.93228	0.982953	1.19907	0.819762	0.412352	0.704042	16.125	3.88463	2.45608	1.83219	1.45405	8.15846	16.125	0	0	0	0
955	2706043504	2.17741	0.0124427	1.35098	0.00921016	0.992651	0.997686	4.60714	7.76927	0	1.83219	10.1783	1.63169	10.1783	0	0	0	0
956	2706043505	5.23412	0.123151	0.835381	0.147419	0.882802	0.964377	13.8214	11.6539	4.91216	12.8253	8.72428	8.15846	13.8214	0	0	0	0
957	2706043506	0.701777	0.921761	2.53476	0.363649	0.71612	0.886675	0	0	4.91216	0	2.90809	0	4.91216	0	0	0	0
958	2706043508	0.623177	-2.51187	2.51011	-1.0007	0.316973	0.625926	0	0	0	0	4.36214	3.26338	4.36214	0	0	0	0
959	2706043509	0.221229	-1.065	4.06043	-0.262289	0.793099	0.924246	0	0	0	0	2.90809	0	2.90809	0	0	0	0
960	2706043510	2.28158	1.2079	1.23524	0.977867	0.32814	0.635717	6.91071	5.82695	4.91216	3.66438	2.90809	1.63169	6.91071	0	0	0	0
962	2706043512	1.91275	0.996913	1.64256	0.606928	0.543899	0.790234	0	5.82695	7.36824	7.32876	0	0	7.36824	0	0	0	0
963	2706043513	0.701777	0.921761	2.53476	0.363649	0.71612	0.886675	0	0	4.91216	0	2.90809	0	4.91216	0	0	0	0
964	2706043514	0.658625	3.07509	2.52405	1.21832	0.223103	0.524287	0	1.94232	4.91216	0	0	0	4.91216	0	0	0	0
965	2706043515	4.69656	1.06117	0.876118	1.21121	0.225814	0.52637	11.5178	13.5962	9.82432	7.32876	5.81619	4.89507	13.5962	0	0	0	0
966	2706043516	0.418352	2.43565	2.96379	0.8218	0.41119	0.704042	0	1.94232	2.45608	0	0	0	2.45608	0	0	0	0
967	2706043518	2.14171	1.5776	1.33787	1.17919	0.238322	0.541888	11.5178	1.94232	4.91216	1.83219	2.90809	1.63169	11.5178	0	0	0	0
968	2706043519	1.91813	0.46172	1.45724	0.316844	0.751362	0.902953	4.60714	7.76927	0	5.49657	4.36214	0	7.76927	0	0	0	0
969	2706043520	2.15287	-1.40191	1.40011	-1.00128	0.31669	0.625764	0	3.88463	2.45608	1.83219	8.72428	8.15846	8.72428	0	0	0	0
970	2706043521	0.881152	0.972459	2.18615	0.444828	0.656444	0.85678	6.91071	0	0	1.83219	0	1.63169	6.91071	0	0	0	0
971	2706043522	92.7801	-0.0281984	0.373831	-0.0754308	0.939872	0.983923	181.982	137.905	186.662	256.507	196.296	99.5332	256.507	0	0	0	0
972	2706043523	73.4954	0.119023	0.308657	0.385616	0.699781	0.884143	133.607	147.616	139.997	126.421	145.405	143.589	147.616	0	0	0	0
973	2706043524	1.3232	-0.217574	1.65194	-0.131708	0.895215	0.969765	2.30357	1.94232	2.45608	5.49657	2.90809	0	5.49657	0	0	0	0
974	2706043525	7.36438	-0.0427142	0.730952	-0.0584364	0.953401	0.986255	16.125	19.4232	4.91216	10.9931	17.4486	16.3169	19.4232	0	0	0	0
975	2706043526	1.9555	-1.91551	1.50457	-1.27313	0.202973	0.493965	0	1.94232	2.45608	7.32876	5.81619	4.89507	7.32876	0	0	0	0
976	2706043527	15.2221	0.868611	0.561065	1.54815	0.121586	0.369646	23.0357	42.731	41.7533	14.6575	33.4431	16.3169	42.731	0	0	0	0
977	2706043528	96.7015	-0.419835	0.298629	-1.40587	0.159762	0.435346	165.857	134.02	157.189	238.185	210.837	200.698	238.185	0	0	0	0
978	2706043529	35.044	0.926748	0.439916	2.10665	0.0351481	0.162549	59.8928	118.481	73.6824	36.6438	72.7023	35.8972	118.481	0	0	0	0
979	2706043530	151.355	-0.382782	0.277358	-1.3801	0.167555	0.443034	241.875	268.04	216.135	265.668	396.955	354.077	396.955	0	0	0	0
980	2706043531	93.5367	0.486236	0.306878	1.58446	0.113089	0.353175	205.018	186.462	211.223	111.764	194.842	156.642	211.223	0	0	0	0
981	2706043532	38.8655	-0.297133	0.455451	-0.652393	0.514148	0.773948	99.0535	58.2695	39.2973	54.9657	68.3402	127.272	127.272	0	0	0	0
982	2706043533	29.3356	0.489271	0.456828	1.07102	0.284161	0.598104	80.6249	73.808	36.8412	65.9588	49.4376	29.3704	80.6249	0	0	0	0
983	2706043534	14.9156	0.019647	0.545814	0.0359957	0.971286	0.991323	34.5535	29.1348	19.6486	40.3082	27.6269	19.5803	40.3082	0	0	0	0
984	2706043535	8.08469	-0.669349	0.754086	-0.887629	0.374741	0.674087	4.60714	11.6539	17.1926	27.4828	11.6324	17.9486	27.4828	0	0	0	0
985	2706043536	57.0875	-0.179076	0.341898	-0.523769	0.600439	0.826095	122.089	79.635	95.7871	117.26	109.053	128.904	128.904	0	0	0	0
987	2706043538	14.3094	1.26496	0.63674	1.98663	0.0469638	0.200851	34.5535	44.6733	31.929	7.32876	8.72428	32.6338	44.6733	0	0	0	0
988	2706043539	279.605	-0.155449	0.267107	-0.581974	0.560584	0.798693	520.607	468.098	474.023	628.441	700.85	420.976	700.85	0	0	0	0
989	2706043540	47.2987	-0.481637	0.382226	-1.26008	0.20764	0.501743	73.7142	60.2118	83.5067	133.75	117.778	73.4261	133.75	0	0	0	0
990	2706043541	1197.53	-1.53222	0.866121	-1.76906	0.0768832	0.27717	1349.89	1305.24	781.033	7442.35	1310.1	1370.62	7442.35	0	0	0	0
991	2706043542	40.8245	-0.335757	0.382895	-0.876893	0.380545	0.679754	48.3749	77.6927	71.2263	76.952	104.691	88.1113	104.691	0	0	0	0
992	2706043543	68.2853	-0.0935068	0.341954	-0.273448	0.784509	0.919566	96.7499	155.385	110.524	113.596	175.94	130.535	175.94	0	0	0	0
993	2706043544	101.563	-0.0913125	0.303344	-0.301019	0.7634	0.908629	184.286	225.309	135.084	179.555	238.464	203.961	238.464	0	0	0	0
994	2706043545	53.6642	-0.105247	0.332227	-0.316793	0.751401	0.902953	112.875	83.5196	90.8749	106.267	125.048	97.9015	125.048	0	0	0	0
995	2706043546	116.782	-0.0909607	0.279221	-0.325767	0.744601	0.900327	223.446	207.828	194.03	236.352	228.285	243.122	243.122	0	0	0	0
996	2706043547	0.221229	-1.065	4.06043	-0.262289	0.793099	0.924246	0	0	0	0	2.90809	0	2.90809	0	0	0	0
997	2706043548	0.240274	1.50183	4.00562	0.374931	0.707712	0.885934	0	0	2.45608	0	0	0	2.45608	0	0	0	0
998	2706043549	0.354777	0.540068	3.18349	0.169646	0.865288	0.959946	2.30357	0	0	1.83219	0	0	2.30357	0	0	0	0
999	2706043552	0.356155	2.25629	3.44059	0.655786	0.511962	0.771402	0	3.88463	0	0	0	0	3.88463	0	0	0	0
1000	2706043553	0.666245	0.322937	2.40274	0.134404	0.893083	0.96834	0	3.88463	0	1.83219	0	1.63169	3.88463	0	0	0	0
1001	2706043554	2.44723	0.767422	1.28407	0.597648	0.550075	0.792536	0	11.6539	4.91216	1.83219	5.81619	3.26338	11.6539	0	0	0	0
1002	2706043555	0.670902	3.09702	2.51086	1.23345	0.217407	0.517336	2.30357	0	4.91216	0	0	0	4.91216	0	0	0	0
1003	2706043557	0.571062	2.91897	2.88844	1.01057	0.312222	0.620969	6.91071	0	0	0	0	0	6.91071	0	0	0	0
1004	2706043558	1.38017	0.894313	1.69363	0.528045	0.597468	0.826095	2.30357	7.76927	0	0	4.36214	1.63169	7.76927	0	0	0	0
1005	2706043559	1.04306	1.57422	1.85247	0.849797	0.395438	0.692405	2.30357	3.88463	2.45608	0	1.45405	1.63169	3.88463	0	0	0	0
1006	2706043560	0.469411	-0.413504	2.89175	-0.142994	0.886295	0.965642	0	1.94232	0	0	0	3.26338	3.26338	0	0	0	0
1009	2706043563	57.6757	0.0930363	0.380052	0.244799	0.806612	0.932338	131.303	102.943	95.7871	126.421	69.7942	127.272	131.303	0	0	0	0
1010	2706043564	70.9472	0.666126	0.360563	1.84746	0.0646803	0.248074	133.607	124.308	216.135	106.267	100.329	114.218	216.135	0	0	0	0
1011	2706043565	10.6368	-1.48864	0.656671	-2.26694	0.0233936	0.125922	9.21428	11.6539	9.82432	23.8185	29.0809	39.1606	39.1606	0	0	0	0
1015	2706043569	17.2533	-0.390372	0.513968	-0.759526	0.447538	0.733076	39.1607	25.2501	19.6486	25.6507	52.3457	39.1606	52.3457	0	0	0	0
1016	2706043570	8.52741	0.850575	0.667245	1.27476	0.202395	0.493655	23.0357	15.5385	22.1047	10.9931	11.6324	13.0535	23.0357	0	0	0	0
1018	2706043572	7.05634	-0.47812	0.840764	-0.568673	0.569578	0.806009	23.0357	3.88463	7.36824	7.32876	33.4431	9.79015	33.4431	0	0	0	0
1019	2706043573	25.2345	0.0353322	0.489996	0.0721072	0.942517	0.984455	71.4106	31.0771	41.7533	23.8185	69.7942	55.4775	71.4106	0	0	0	0
1020	2706043574	1.4927	2.03863	3.90302	0.522322	0.601446	0.826095	0	0	12.2804	0	0	3.26338	12.2804	0	0	0	0
1021	2706043575	10.0344	-0.486672	0.806965	-0.603089	0.546449	0.79092	23.0357	21.3655	2.45608	43.9726	20.3566	4.89507	43.9726	0	0	0	0
1022	2706043576	14.0382	-0.365132	0.582073	-0.627296	0.530465	0.783776	11.5178	33.0194	22.1047	31.1472	42.1673	21.212	42.1673	0	0	0	0
1023	2706043577	11.0565	0.224142	0.605958	0.369897	0.711459	0.885934	23.0357	25.2501	17.1926	25.6507	14.5405	19.5803	25.6507	0	0	0	0
1024	2706043578	18.2435	1.32371	0.619552	2.13656	0.0326338	0.155072	39.1607	27.1924	76.1385	7.32876	40.7133	14.6852	76.1385	0	0	0	0
1025	2706043579	5.01055	-0.830914	0.899829	-0.923413	0.355792	0.658436	9.21428	3.88463	7.36824	5.49657	21.8107	11.4218	21.8107	0	0	0	0
1026	2706043580	35.1456	-0.712545	0.409814	-1.7387	0.0820872	0.291223	36.8571	54.3849	54.0337	100.77	79.9725	75.0578	100.77	0	0	0	0
1027	2706043581	20.703	-0.586198	0.473341	-1.23843	0.215558	0.514898	23.0357	33.0194	34.3851	51.3013	50.8916	44.0557	51.3013	0	0	0	0
1028	2706043582	26.3933	-0.35316	0.426219	-0.82859	0.407337	0.701437	43.7678	34.9617	49.1216	56.7979	58.1619	58.7409	58.7409	0	0	0	0
1029	2706043583	0.782656	-0.0576721	2.23896	-0.0257584	0.97945	0.994097	4.60714	0	0	0	1.45405	3.26338	4.60714	0	0	0	0
1030	2706043584	0.145667	-0.421722	4.08047	-0.103351	0.917684	0.975157	0	0	0	0	0	1.63169	1.63169	0	0	0	0
1031	2706043585	2.26251	-0.188533	1.25409	-0.150335	0.8805	0.963734	2.30357	1.94232	7.36824	3.66438	7.27023	3.26338	7.36824	0	0	0	0
1032	2706043586	13.6411	-0.615209	0.554608	-1.10927	0.267314	0.578167	20.7321	21.3655	17.1926	38.476	29.0809	29.3704	38.476	0	0	0	0
1033	2706043587	4.85865	-1.14001	0.935571	-1.21852	0.223027	0.524287	9.21428	7.76927	0	9.16095	14.5405	16.3169	16.3169	0	0	0	0
1034	2706043588	11.1181	-0.861373	0.628174	-1.37123	0.170302	0.447923	13.8214	7.76927	22.1047	25.6507	30.535	27.7388	30.535	0	0	0	0
1035	2706043589	9.22248	0.179139	0.652799	0.274416	0.783765	0.919566	13.8214	17.4809	22.1047	14.6575	14.5405	21.212	22.1047	0	0	0	0
1036	2706043590	0.564018	1.46723	2.54598	0.576293	0.564417	0.802614	0	1.94232	2.45608	0	0	1.63169	2.45608	0	0	0	0
1037	2706043592	16.6835	0.112599	0.507576	0.221836	0.824442	0.939725	29.9464	40.7887	24.5608	31.1472	29.0809	34.2655	40.7887	0	0	0	0
1038	2706043593	14.9891	0.0760522	0.538478	0.141235	0.887684	0.965964	36.8571	19.4232	29.4729	21.9863	27.6269	35.8972	36.8571	0	0	0	0
1039	2706043594	23.5102	-0.44941	0.475746	-0.944642	0.344842	0.649302	41.4642	27.1924	41.7533	56.7979	74.1564	31.0021	74.1564	0	0	0	0
1040	2706043595	8.1562	0.728849	0.822968	0.885635	0.375814	0.675082	25.3393	27.1924	4.91216	1.83219	11.6324	22.8437	27.1924	0	0	0	0
1041	2706043596	7.30331	-0.238881	0.757219	-0.315471	0.752404	0.903811	4.60714	19.4232	12.2804	12.8253	23.2647	11.4218	23.2647	0	0	0	0
1042	2706043597	6.28087	-1.06673	0.840159	-1.26967	0.204201	0.496121	9.21428	3.88463	9.82432	12.8253	30.535	8.15846	30.535	0	0	0	0
1043	2706043598	3.50105	-0.465026	1.08784	-0.427477	0.669032	0.866688	2.30357	3.88463	9.82432	1.83219	8.72428	13.0535	13.0535	0	0	0	0
1044	2706043599	2.16984	0.215683	1.33889	0.161091	0.872022	0.961185	9.21428	1.94232	2.45608	0	7.27023	4.89507	9.21428	0	0	0	0
1045	2706043600	0.851332	-0.00405286	1.97567	-0.00205138	0.998363	0.999359	2.30357	0	2.45608	1.83219	1.45405	1.63169	2.45608	0	0	0	0
1046	2706043601	0.446635	-0.275167	2.72234	-0.101077	0.919489	0.97607	2.30357	0	0	0	1.45405	1.63169	2.30357	0	0	0	0
1047	2706043602	0.291333	-1.38258	3.71699	-0.371961	0.709922	0.885934	0	0	0	0	0	3.26338	3.26338	0	0	0	0
1048	2706043603	62.0595	0.262657	0.383701	0.684536	0.493637	0.76256	158.946	87.4043	130.172	75.1198	101.783	153.379	158.946	0	0	0	0
1050	2706043605	3.86028	1.05493	1.01289	1.04151	0.29764	0.608136	6.91071	11.6539	9.82432	1.83219	2.90809	9.79015	11.6539	0	0	0	0
1060	2706043615	135.893	0.225088	0.280353	0.802872	0.422048	0.712621	315.589	262.213	235.784	216.198	239.918	280.651	315.589	0	0	0	0
1062	2706043617	79.7769	-0.420923	0.323344	-1.30178	0.19299	0.480475	168.161	114.597	98.2432	183.219	161.399	190.908	190.908	0	0	0	0
1063	2706043618	128.259	0.446536	0.297068	1.50314	0.132802	0.387122	327.107	275.809	221.047	163.065	221.015	256.176	327.107	0	0	0	0
1064	2706043619	13.2849	0.409981	0.581354	0.705217	0.480675	0.753995	32.25	17.4809	34.3851	12.8253	24.7188	29.3704	34.3851	0	0	0	0
1065	2706043620	5.28901	0.280473	0.891652	0.314555	0.7531	0.904299	9.21428	7.76927	14.7365	3.66438	5.81619	17.9486	17.9486	0	0	0	0
1066	2706043621	40.6844	-0.210146	0.383124	-0.548506	0.583345	0.814856	71.4106	66.0388	71.2263	56.7979	100.329	101.165	101.165	0	0	0	0
1067	2706043622	2.65992	-1.57435	1.3371	-1.17743	0.239023	0.542712	0	0	7.36824	7.32876	7.27023	8.15846	8.15846	0	0	0	0
1069	2706043625	1.86222	1.91557	1.57023	1.21993	0.22249	0.524183	0	5.82695	9.82432	0	2.90809	1.63169	9.82432	0	0	0	0
1070	2706043626	45.5619	0.154926	0.405005	0.382529	0.702069	0.885779	62.1964	106.827	93.331	82.4485	122.14	53.8458	122.14	0	0	0	0
1071	2706043627	226.175	-0.0750047	0.273627	-0.274113	0.783998	0.919566	460.714	392.348	368.412	538.664	482.743	347.55	538.664	0	0	0	0
1072	2706043628	105.454	0.285809	0.331793	0.861407	0.389014	0.686999	223.446	223.366	194.03	126.421	178.848	252.912	252.912	0	0	0	0
1073	2706043629	1677.25	-0.353874	0.242684	-1.45817	0.144794	0.407617	3512.94	2575.51	2144.16	3321.76	3837.23	3932.38	3932.38	0	0	0	0
1074	2706043630	36.8629	0.421542	0.43722	0.964142	0.334975	0.641984	133.607	46.6156	58.9459	69.6232	69.7942	47.319	133.607	0	0	0	0
1075	2706043631	122.498	0.657818	0.314731	2.0901	0.0366089	0.167831	283.339	252.501	292.273	124.589	270.453	174.591	292.273	0	0	0	0
1076	2706043632	516.996	-0.0932513	0.259518	-0.359326	0.719352	0.888025	1055.03	910.947	812.962	756.694	1382.8	1049.18	1382.8	0	0	0	0
1077	2706043633	0.686621	-1.22931	2.34	-0.525344	0.599344	0.826095	2.30357	0	0	1.83219	4.36214	0	4.36214	0	0	0	0
1078	2706043634	22.7085	-0.679414	0.497891	-1.36458	0.172384	0.450361	32.25	29.1348	34.3851	80.6163	39.2593	42.424	80.6163	0	0	0	0
1079	2706043635	50.3689	0.0662535	0.356237	0.185981	0.852459	0.953846	115.178	67.9811	103.155	80.6163	110.508	99.5332	115.178	0	0	0	0
1081	2706043637	6.8016	-2.28478	0.948899	-2.40782	0.0160479	0.0939991	6.91071	5.82695	0	14.6575	11.6324	39.1606	39.1606	0	0	0	0
1082	2706043638	339.687	-0.993497	0.391619	-2.5369	0.011184	0.0708247	439.982	409.829	405.253	456.215	687.764	1488.1	1488.1	0	0	0	0
1083	2706043639	4.42316	-0.838179	0.908866	-0.922225	0.356411	0.658464	6.91071	5.82695	4.91216	9.16095	13.0864	11.4218	13.0864	0	0	0	0
1084	2706043640	35.8819	0.376842	0.389891	0.966534	0.333777	0.641658	103.661	62.1541	61.402	49.4691	68.3402	66.8993	103.661	0	0	0	0
1085	2706043641	27.8121	1.14086	0.471944	2.41736	0.0156336	0.0924397	64.4999	83.5196	63.8581	14.6575	55.2538	34.2655	83.5196	0	0	0	0
1086	2706043642	52.0437	-0.242717	0.463859	-0.523257	0.600795	0.826095	126.696	69.9234	71.2263	43.9726	111.962	176.223	176.223	0	0	0	0
1087	2706043644	0.491323	1.37924	2.8487	0.484164	0.628269	0.845113	4.60714	0	0	0	1.45405	0	4.60714	0	0	0	0
1088	2706043645	0.465392	-0.340271	2.68927	-0.126529	0.899313	0.972236	2.30357	0	0	1.83219	1.45405	0	2.30357	0	0	0	0
1089	2706043646	8.70963	0.242489	0.717591	0.33792	0.735423	0.895737	16.125	11.6539	24.5608	5.49657	27.6269	14.6852	27.6269	0	0	0	0
1090	2706043647	11.0281	-0.317544	0.601938	-0.527537	0.597821	0.826095	16.125	23.3078	14.7365	18.3219	31.989	22.8437	31.989	0	0	0	0
1091	2706043648	2.04954	0.443155	1.34893	0.328523	0.742516	0.899599	2.30357	5.82695	4.91216	0	7.27023	3.26338	7.27023	0	0	0	0
1092	2706043649	140.484	-0.0891489	0.265151	-0.33622	0.736705	0.896415	274.125	248.617	230.871	291.318	296.625	265.966	296.625	0	0	0	0
1093	2706043650	151.562	-0.00975496	0.299957	-0.0325212	0.974056	0.991521	324.803	271.924	243.152	199.709	346.063	355.709	355.709	0	0	0	0
1095	2706043652	1.97553	0.309686	1.64502	0.188256	0.850676	0.95313	4.60714	0	7.36824	0	0	9.79015	9.79015	0	0	0	0
1096	2706043653	0.994358	0.615182	1.83434	0.335371	0.737346	0.896415	2.30357	1.94232	2.45608	1.83219	2.90809	0	2.90809	0	0	0	0
1097	2706043654	1.13241	1.83893	2.03049	0.905658	0.365117	0.662785	2.30357	0	7.36824	0	2.90809	0	7.36824	0	0	0	0
1099	2706043657	30.6425	-0.674873	0.435787	-1.54863	0.12147	0.369646	62.1964	40.7887	29.4729	51.3013	78.5185	93.0064	93.0064	0	0	0	0
1100	2706043658	19.2918	-0.121531	0.489899	-0.248074	0.804077	0.931477	41.4642	36.904	24.5608	27.4828	40.7133	50.5824	50.5824	0	0	0	0
1101	2706043659	311.045	-0.493659	0.296946	-1.66245	0.0964218	0.319225	654.214	427.31	365.956	703.561	585.981	832.163	832.163	0	0	0	0
1102	2706043660	2.05525	2.6575	1.5499	1.71463	0.0864127	0.299423	6.91071	7.76927	4.91216	0	0	3.26338	7.76927	0	0	0	0
1103	2706043661	91.4825	-0.363776	0.345476	-1.05297	0.292354	0.602386	165.857	157.328	120.348	183.219	149.767	265.966	265.966	0	0	0	0
1104	2706043662	431.277	-0.159506	0.27421	-0.581693	0.560773	0.798693	988.231	670.099	618.932	784.177	824.444	1058.97	1058.97	0	0	0	0
1105	2706043663	69.0361	-0.0149999	0.416595	-0.0360059	0.971278	0.991323	163.553	99.0582	120.348	65.9588	130.864	210.488	210.488	0	0	0	0
1106	2706043664	448.202	-0.553421	0.292002	-1.89527	0.0580571	0.229726	723.321	662.33	623.844	1277.04	773.553	1044.28	1277.04	0	0	0	0
1107	2706043665	33.7256	1.11078	0.474403	2.34144	0.0192097	0.108059	87.5356	64.0965	100.699	64.1266	21.8107	37.5289	100.699	0	0	0	0
1108	2706043666	90.7738	-0.234347	0.326745	-0.717216	0.473241	0.751219	145.125	178.693	135.084	232.688	161.399	179.486	232.688	0	0	0	0
1109	2706043667	12.0744	0.708167	0.586472	1.2075	0.227238	0.527387	39.1607	17.4809	27.0169	20.1541	17.4486	16.3169	39.1607	0	0	0	0
1110	2706043668	7.21041	-1.07187	0.771595	-1.38916	0.164783	0.440512	4.60714	15.5385	4.91216	20.1541	21.8107	16.3169	21.8107	0	0	0	0
1111	2706043669	18.7213	-0.0341316	0.491499	-0.0694438	0.944636	0.98505	48.3749	31.0771	24.5608	34.8116	50.8916	27.7388	50.8916	0	0	0	0
1112	2706043670	67.5344	-0.142214	0.351856	-0.404183	0.686078	0.875689	126.696	126.251	103.155	84.2807	168.669	168.064	168.669	0	0	0	0
1113	2706043671	546.023	-0.198007	0.252559	-0.784	0.43304	0.719929	935.249	978.928	891.557	1311.85	1209.77	918.642	1311.85	0	0	0	0
1114	2706043672	192.981	0.632278	0.316876	1.99535	0.0460049	0.198539	375.482	421.483	488.76	186.883	410.041	308.39	488.76	0	0	0	0
1115	2706043673	64.933	0.228351	0.367728	0.620977	0.534615	0.785444	142.821	134.02	112.98	75.1198	191.934	94.6381	191.934	0	0	0	0
1116	2706043674	390.986	-0.454114	0.237399	-1.91287	0.0557645	0.224481	688.767	588.522	552.618	930.752	958.217	779.948	958.217	0	0	0	0
1118	2706043676	651.029	0.00707434	0.262728	0.0269265	0.978518	0.993475	1250.84	1318.83	1041.38	1526.21	1166.15	1111.18	1526.21	0	0	0	0
1119	2706043677	61.8242	-0.343857	0.35075	-0.980347	0.326915	0.635509	135.911	102.943	66.3141	111.764	138.134	158.274	158.274	0	0	0	0
1120	2706043681	5.2978	2.10885	0.921049	2.28961	0.0220437	0.119688	18.4286	11.6539	17.1926	7.32876	2.90809	1.63169	18.4286	0	0	0	0
1121	2706043682	26.904	1.22804	0.455619	2.69532	0.00703207	0.0501236	87.5356	40.7887	81.0506	31.1472	37.8052	26.1071	87.5356	0	0	0	0
1122	2706043683	126.563	-0.236551	0.288548	-0.819796	0.412332	0.704042	239.571	217.54	186.662	313.304	255.912	234.964	313.304	0	0	0	0
1123	2706043684	21.883	-0.746236	0.459497	-1.62403	0.10437	0.33592	29.9464	33.0194	27.0169	53.1335	50.8916	57.1092	57.1092	0	0	0	0
1124	2706043685	31.5664	-0.149255	0.392717	-0.380057	0.703903	0.885934	62.1964	52.4426	51.5777	60.4623	81.4266	55.4775	81.4266	0	0	0	0
1125	2706043686	28.189	-0.184552	0.489057	-0.377363	0.705904	0.885934	85.2321	25.2501	39.2973	65.9588	77.0645	35.8972	85.2321	0	0	0	0
1127	2706043688	140.543	-0.198492	0.293106	-0.677204	0.498277	0.765427	281.035	180.635	262.8	304.143	284.993	292.073	304.143	0	0	0	0
1128	2706043689	85.5018	0.373506	0.313907	1.18986	0.234102	0.53504	225.75	147.616	164.557	150.24	181.756	110.955	225.75	0	0	0	0
1129	2706043690	73.0902	0.634968	0.314286	2.02035	0.0433473	0.190606	168.161	161.212	162.101	104.435	146.859	89.743	168.161	0	0	0	0
1130	2706043691	17.647	0.241311	0.498287	0.484281	0.628187	0.845113	36.8571	27.1924	41.7533	29.315	42.1673	24.4754	42.1673	0	0	0	0
1131	2706043692	121.709	0.271438	0.340028	0.798282	0.424707	0.713411	292.553	217.54	230.871	120.925	325.706	217.015	325.706	0	0	0	0
1132	2706043693	29.5756	0.31826	0.463809	0.686189	0.492594	0.762537	62.1964	73.808	46.6655	23.8185	82.8806	52.2141	82.8806	0	0	0	0
1133	2706043694	71.3389	-0.323786	0.333616	-0.970535	0.33178	0.638999	131.303	120.424	100.699	119.092	226.831	130.535	226.831	0	0	0	0
1134	2706043695	50.7898	-0.258522	0.493386	-0.523976	0.600295	0.826095	94.4463	79.635	81.0506	201.541	58.1619	58.7409	201.541	0	0	0	0
1135	2706043696	45.794	-0.220207	0.392496	-0.561042	0.574769	0.80863	87.5356	81.5773	66.3141	53.1335	132.318	109.323	132.318	0	0	0	0
1136	2706043697	6.7773	-0.172213	0.732077	-0.235239	0.814023	0.936274	13.8214	11.6539	9.82432	16.4897	14.5405	11.4218	16.4897	0	0	0	0
1137	2706043698	27.862	0.871119	0.489811	1.77848	0.0753251	0.272497	99.0535	54.3849	49.1216	23.8185	29.0809	62.0043	99.0535	0	0	0	0
1138	2706043699	74.8423	0.366641	0.346379	1.0585	0.289828	0.601226	218.839	151.501	103.155	106.267	123.594	155.011	218.839	0	0	0	0
1139	2706043700	191.729	0.50719	0.307255	1.65071	0.0987973	0.325708	433.071	431.194	380.692	205.205	319.89	407.923	433.071	0	0	0	0
1140	2706043701	39.5335	-0.0880094	0.424398	-0.207375	0.835717	0.945796	62.1964	62.1541	85.9628	45.8047	84.3347	109.323	109.323	0	0	0	0
1141	2706043702	130.676	-0.262786	0.303168	-0.866799	0.386052	0.685583	211.928	256.386	186.662	337.123	263.182	236.595	337.123	0	0	0	0
1142	2706043703	243.05	-0.368288	0.296993	-1.24006	0.214955	0.514347	421.553	334.079	415.077	668.749	444.938	482.981	668.749	0	0	0	0
1143	2706043704	69.9006	-0.648083	0.347296	-1.86608	0.0620298	0.24094	101.357	95.1735	103.155	210.702	136.68	150.116	210.702	0	0	0	0
1144	2706043705	98.2984	-0.317067	0.312802	-1.01364	0.310756	0.620594	184.286	157.328	144.909	144.743	273.361	231.7	273.361	0	0	0	0
1145	2706043706	142.808	-0.153094	0.267182	-0.572996	0.566647	0.804124	274.125	256.386	218.591	305.976	300.988	279.019	305.976	0	0	0	0
1146	2706043707	85.3355	0.218433	0.340747	0.641041	0.521496	0.77891	179.678	122.366	203.855	163.065	196.296	109.323	203.855	0	0	0	0
1147	2706043708	74.8409	0.400404	0.342963	1.16748	0.243015	0.547792	161.25	192.289	117.892	152.072	142.497	88.1113	192.289	0	0	0	0
1148	2706043709	43.2108	0.41484	0.360838	1.14966	0.250286	0.556407	112.875	81.5773	81.0506	56.7979	91.6049	71.7944	112.875	0	0	0	0
1149	2706043710	122.426	-0.152394	0.301341	-0.505721	0.613052	0.836882	239.571	200.059	203.855	172.226	328.614	267.597	328.614	0	0	0	0
1150	2706043711	71.2954	-0.440032	0.321884	-1.36705	0.171609	0.449205	124.393	118.481	93.331	124.589	212.291	153.379	212.291	0	0	0	0
1151	2706043712	191.228	-0.622336	0.336691	-1.84839	0.0645461	0.247907	315.589	258.328	260.344	654.092	402.771	298.6	654.092	0	0	0	0
1152	2706043713	465.758	-0.54097	0.261057	-2.07223	0.0382443	0.172791	748.66	683.696	665.597	1299.02	1062.91	881.113	1299.02	0	0	0	0
1153	2706043714	11.0058	0.0660917	0.675577	0.0978299	0.922067	0.976433	20.7321	17.4809	24.5608	7.32876	43.6214	14.6852	43.6214	0	0	0	0
1154	2706043715	13.7271	-1.20328	0.603761	-1.99297	0.0462646	0.198951	11.5178	19.4232	14.7365	34.8116	59.6159	21.212	59.6159	0	0	0	0
1155	2706043716	3.94712	0.156961	1.07578	0.145904	0.883997	0.964979	9.21428	3.88463	9.82432	14.6575	7.27023	0	14.6575	0	0	0	0
1156	2706043717	80.5192	0.025133	0.30655	0.0819864	0.934658	0.982161	175.071	120.424	154.733	152.072	162.853	155.011	175.071	0	0	0	0
1158	2706043719	0.288692	0.540066	3.41575	0.15811	0.87437	0.961185	0	1.94232	0	0	1.45405	0	1.94232	0	0	0	0
1159	2706043720	2.71457	0.716571	1.21749	0.588563	0.556154	0.79563	4.60714	11.6539	2.45608	0	5.81619	6.52677	11.6539	0	0	0	0
1160	2706043721	22.6822	0.177277	0.454897	0.389707	0.696753	0.882527	39.1607	46.6156	46.6655	42.1404	55.2538	29.3704	55.2538	0	0	0	0
1161	2706043722	13.5375	-1.188	0.650604	-1.826	0.067851	0.254299	16.125	7.76927	22.1047	14.6575	42.1673	53.8458	53.8458	0	0	0	0
1165	2706043726	10.976	1.11679	0.622844	1.79305	0.0729656	0.267683	32.25	19.4232	31.929	7.32876	18.9026	14.6852	32.25	0	0	0	0
1166	2706043727	14.0249	0.699635	0.545711	1.28206	0.199821	0.491065	34.5535	29.1348	31.929	21.9863	15.9945	24.4754	34.5535	0	0	0	0
1167	2706043728	8.6023	0.248634	0.680808	0.365204	0.714959	0.886138	18.4286	21.3655	12.2804	7.32876	21.8107	17.9486	21.8107	0	0	0	0
1168	2706043729	494.827	-0.583576	0.388008	-1.50403	0.132574	0.387122	589.714	877.927	702.439	1896.32	792.455	744.051	1896.32	0	0	0	0
1169	2706043730	15.9702	-0.119963	0.511289	-0.234629	0.814496	0.936274	36.8571	29.1348	19.6486	27.4828	40.7133	31.0021	40.7133	0	0	0	0
1170	2706043731	1.3231	-2.37837	1.80909	-1.31468	0.188618	0.473745	2.30357	0	0	3.66438	2.90809	6.52677	6.52677	0	0	0	0
1171	2706043732	6.03189	-0.943648	0.828919	-1.13841	0.25495	0.561109	9.21428	3.88463	9.82432	21.9863	14.5405	9.79015	21.9863	0	0	0	0
1174	2706043735	55.1129	0.133013	0.358443	0.371086	0.710573	0.885934	133.607	71.8657	115.436	95.2739	132.318	84.848	133.607	0	0	0	0
1175	2706043736	78.327	0.137074	0.31877	0.430009	0.667189	0.866074	138.214	139.847	171.926	161.233	154.129	124.009	171.926	0	0	0	0
1176	2706043737	99.5403	0.0848131	0.33693	0.251723	0.801255	0.929617	142.821	190.347	225.959	183.219	254.458	138.694	254.458	0	0	0	0
1177	2706043738	113.177	0.0806296	0.301997	0.266988	0.789478	0.922437	181.982	233.078	223.503	175.89	280.631	199.066	280.631	0	0	0	0
1178	2706043739	207.249	-0.226964	0.258696	-0.877338	0.380303	0.679754	433.071	312.713	316.834	425.068	443.484	447.083	447.083	0	0	0	0
1180	2706043741	60.3356	-0.72079	0.336325	-2.14314	0.032102	0.15348	96.7499	69.9234	85.9628	133.75	143.951	163.169	163.169	0	0	0	0
1181	2706043742	1.73635	-0.269052	1.48273	-0.181457	0.856009	0.954791	2.30357	3.88463	2.45608	0	2.90809	8.15846	8.15846	0	0	0	0
1182	2706043743	58.098	0.213224	0.385765	0.552731	0.580447	0.812991	103.661	95.1735	142.453	87.9451	82.8806	141.957	142.453	0	0	0	0
1183	2706043744	21.8366	0.0489723	0.490187	0.0999053	0.92042	0.97607	25.3393	40.7887	54.0337	47.6369	34.8971	42.424	54.0337	0	0	0	0
1184	2706043745	0.712038	-2.67155	2.26088	-1.18164	0.237347	0.54048	0	0	0	1.83219	1.45405	4.89507	4.89507	0	0	0	0
1185	2706043746	30.6862	-0.0900348	0.435978	-0.206512	0.836391	0.945796	62.1964	54.3849	49.1216	32.9794	91.6049	65.2677	91.6049	0	0	0	0
1186	2706043747	118.936	-0.426037	0.372361	-1.14415	0.252561	0.55803	221.143	182.578	159.645	410.411	205.021	177.854	410.411	0	0	0	0
1187	2706043748	329.912	0.193983	0.242894	0.798631	0.424504	0.713411	709.499	584.637	653.317	522.174	725.569	579.25	725.569	0	0	0	0
1188	2706043749	306.967	-0.174311	0.271597	-0.641802	0.521002	0.77891	571.285	592.407	434.726	716.386	555.446	631.465	716.386	0	0	0	0
1189	2706043750	1657.11	-0.789602	0.265093	-2.97858	0.00289583	0.0237044	2635.28	2367.68	1761.01	4939.58	3649.66	3685.99	4939.58	0	0	0	0
1190	2706043751	800.157	0.642687	0.28417	2.26163	0.0237202	0.126805	1515.75	1759.74	2055.74	1438.27	1075.99	1137.29	2055.74	0	0	0	0
1191	2706043752	154.648	0.221224	0.285701	0.77432	0.438742	0.726239	359.357	303.001	262.8	320.633	319.89	205.593	359.357	0	0	0	0
1192	2706043753	241.578	-0.472564	0.36483	-1.2953	0.195217	0.483966	403.125	398.175	319.29	862.961	434.76	336.128	862.961	0	0	0	0
1193	2706043754	55.265	-0.513876	0.406733	-1.26342	0.206437	0.500316	89.8392	95.1735	66.3141	190.548	93.059	94.6381	190.548	0	0	0	0
1194	2706043755	21.0792	-0.265091	0.520514	-0.509287	0.610551	0.834928	43.7678	42.731	19.6486	58.6301	26.1728	48.9507	58.6301	0	0	0	0
1195	2706043756	515.646	-0.601001	0.308631	-1.94731	0.0514976	0.213988	870.749	691.465	709.807	1683.78	962.579	969.225	1683.78	0	0	0	0
1196	2706043757	92.6682	0.252623	0.303126	0.833394	0.404622	0.698603	223.446	190.347	147.365	175.89	197.75	128.904	223.446	0	0	0	0
1197	2706043758	62.3222	0.0108073	0.351846	0.030716	0.975496	0.991724	126.696	81.5773	137.54	117.26	157.037	94.6381	157.037	0	0	0	0
1198	2706043759	58.0551	0.468506	0.33849	1.38411	0.166326	0.442308	156.643	124.308	95.7871	86.1129	126.502	78.3212	156.643	0	0	0	0
1199	2706043760	138.964	0.0944248	0.312464	0.302194	0.762504	0.90796	287.946	258.328	248.064	315.137	318.436	164.801	318.436	0	0	0	0
1201	2706043762	566.74	-0.446832	0.295341	-1.51294	0.130295	0.383034	1045.82	947.851	677.878	1658.13	1051.28	1101.39	1658.13	0	0	0	0
1202	2706043763	15.2203	0.251447	0.522153	0.481559	0.630119	0.845394	27.6428	38.8463	24.5608	23.8185	29.0809	29.3704	38.8463	0	0	0	0
1203	2706043764	6.22717	0.0585428	0.837022	0.0699418	0.94424	0.98505	13.8214	19.4232	2.45608	9.16095	21.8107	6.52677	21.8107	0	0	0	0
1204	2706043765	39.8763	-0.404015	0.386135	-1.0463	0.29542	0.605185	76.0178	58.2695	56.4898	104.435	104.691	60.3726	104.691	0	0	0	0
1205	2706043766	498.891	-0.236564	0.386291	-0.612398	0.540274	0.789442	909.91	811.889	810.506	1736.92	590.343	775.053	1736.92	0	0	0	0
1207	2706043768	83.5983	0.154468	0.335336	0.460635	0.645061	0.851442	163.553	151.501	169.469	203.373	141.042	119.113	203.373	0	0	0	0
1209	2706043770	328.172	0.43402	0.276173	1.57155	0.116055	0.359092	552.857	705.061	800.682	533.167	590.343	523.773	800.682	0	0	0	0
1210	2706043771	503.073	-0.765122	0.344766	-2.21925	0.0264696	0.134442	983.624	615.715	496.128	868.458	1022.19	1804.65	1804.65	0	0	0	0
1212	2706043774	286.745	0.0743214	0.302641	0.245576	0.80601	0.932332	617.356	534.137	481.392	353.613	574.348	719.576	719.576	0	0	0	0
1213	2706043775	32.3961	0.392013	0.42981	0.91206	0.361737	0.661174	55.2857	75.7504	71.2263	42.1404	87.2428	39.1606	87.2428	0	0	0	0
1214	2706043776	34.5868	-1.01725	0.400201	-2.54185	0.0110267	0.0702557	57.5892	40.7887	29.4729	80.6163	98.8751	94.6381	98.8751	0	0	0	0
1218	2706043780	962.835	-0.839184	0.357723	-2.3459	0.018981	0.107548	1209.37	1210.06	1372.95	3799.96	1872.81	1502.79	3799.96	0	0	0	0
1229	2706043791	203.892	-0.687237	0.334815	-2.05259	0.0401124	0.178646	244.178	332.136	279.993	648.595	353.333	456.874	648.595	0	0	0	0
1230	2706043792	176.117	-0.0549364	0.310001	-0.177214	0.85934	0.955775	294.857	363.213	292.273	454.383	302.442	292.073	454.383	0	0	0	0
1232	2706043794	949.51	-0.534165	0.394633	-1.35358	0.175872	0.452661	1075.77	1447.03	1699.61	3613.08	1589.27	1305.35	3613.08	0	0	0	0
1235	2706043797	2.44453	-0.261434	1.36214	-0.191929	0.847798	0.952619	4.60714	7.76927	0	0	4.36214	11.4218	11.4218	0	0	0	0
1236	2706043798	16.3995	-0.870663	0.555427	-1.56756	0.116985	0.361392	25.3393	19.4232	19.6486	25.6507	36.3512	62.0043	62.0043	0	0	0	0
1237	2706043799	94.5376	-0.428824	0.293142	-1.46285	0.143507	0.405824	177.375	135.962	135.084	183.219	264.636	197.435	264.636	0	0	0	0
1238	2706043800	32.2648	0.122414	0.478037	0.256076	0.797892	0.927063	46.0714	54.3849	83.5067	27.4828	95.9671	62.0043	95.9671	0	0	0	0
1239	2706043801	36.4205	0.322183	0.395839	0.813925	0.415688	0.707116	76.0178	79.635	68.7702	49.4691	95.9671	48.9507	95.9671	0	0	0	0
1243	2706043805	17.661	0.961732	0.523498	1.83713	0.066191	0.251397	57.5892	46.6156	27.0169	12.8253	29.0809	29.3704	57.5892	0	0	0	0
1245	2706043807	16.3677	-0.963617	0.586226	-1.64376	0.100225	0.328053	25.3393	19.4232	17.1926	16.4897	47.9835	63.636	63.636	0	0	0	0
1247	2706043809	105.467	-0.366885	0.345019	-1.06338	0.287611	0.600215	168.161	184.52	154.733	322.465	181.756	187.645	322.465	0	0	0	0
1248	2706043810	71.7758	0.134585	0.324319	0.414977	0.678159	0.871998	133.607	124.308	154.733	152.072	132.318	117.482	154.733	0	0	0	0
1249	2706043811	350.71	0.000997975	0.244128	0.00408791	0.996738	0.998978	679.553	679.811	582.091	670.581	844.801	569.46	844.801	0	0	0	0
1250	2706043812	153.261	0.0101099	0.319161	0.0316765	0.97473	0.991563	336.321	303.001	218.591	188.716	437.668	292.073	437.668	0	0	0	0
1251	2706043813	245.784	0.0170553	0.314698	0.0541959	0.956779	0.986366	423.857	438.964	496.128	293.15	702.304	473.19	702.304	0	0	0	0
1252	2706043814	505.888	0.108255	0.255849	0.42312	0.672208	0.868392	1022.78	1006.12	876.82	762.191	1323.18	832.163	1323.18	0	0	0	0
1253	2706043815	100.916	0.782082	0.318265	2.45733	0.0139974	0.0841956	246.482	221.424	238.24	102.603	215.199	127.272	246.482	0	0	0	0
1254	2706043816	123.814	0.246847	0.348223	0.708877	0.478401	0.75356	320.196	217.54	213.679	120.925	335.885	225.173	335.885	0	0	0	0
1255	2706043817	295.795	-0.458033	0.306134	-1.49619	0.134605	0.389469	407.732	524.426	437.182	633.938	519.095	838.689	838.689	0	0	0	0
1256	2706043818	352.489	-0.031561	0.313574	-0.100649	0.919829	0.97607	621.964	708.946	591.915	474.537	647.051	967.593	967.593	0	0	0	0
1257	2706043819	140.669	0.213592	0.286098	0.746568	0.455324	0.737687	336.321	252.501	250.52	256.507	225.377	280.651	336.321	0	0	0	0
1258	2706043820	105.211	0.534312	0.308949	1.72945	0.0837287	0.29404	251.089	223.366	216.135	124.589	245.734	145.221	251.089	0	0	0	0
1259	2706043821	115.298	0.385941	0.283987	1.35901	0.174143	0.45255	260.303	268.04	196.486	179.555	244.28	171.328	268.04	0	0	0	0
1261	2706043823	1.75918	-0.928539	1.4932	-0.621845	0.534044	0.784974	4.60714	0	2.45608	3.66438	8.72428	1.63169	8.72428	0	0	0	0
1262	2706043824	6.9087	0.240157	0.736647	0.326014	0.744414	0.900327	11.5178	17.4809	12.2804	10.9931	18.9026	8.15846	18.9026	0	0	0	0
1263	2706043825	0.987471	1.05952	2.10017	0.504492	0.613916	0.837195	0	1.94232	4.91216	3.66438	0	0	4.91216	0	0	0	0
1265	2706043827	61.4299	-0.687432	0.373772	-1.83917	0.0658896	0.250557	103.661	83.5196	73.6824	197.876	109.053	133.799	197.876	0	0	0	0
1266	2706043828	0.356155	2.25629	3.44059	0.655786	0.511962	0.771402	0	3.88463	0	0	0	0	3.88463	0	0	0	0
1267	2706043829	22.2268	-1.09421	0.599059	-1.82655	0.0677671	0.25429	36.8571	17.4809	24.5608	89.7773	18.9026	63.636	89.7773	0	0	0	0
1268	2706043830	62.6813	-0.121679	0.346205	-0.351467	0.725238	0.890013	140.518	95.1735	98.2432	159.401	117.778	106.06	159.401	0	0	0	0
1269	2706043831	79.6981	-0.697177	0.308573	-2.25936	0.0238611	0.127271	105.964	118.481	110.524	164.897	213.745	203.961	213.745	0	0	0	0
1270	2706043832	37.6414	-0.301425	0.394719	-0.763646	0.445078	0.731334	92.1428	48.5579	49.1216	73.2876	106.145	68.531	106.145	0	0	0	0
1271	2706043833	111.386	-0.34942	0.302597	-1.15474	0.248197	0.554507	209.625	143.731	189.118	280.325	244.28	208.856	280.325	0	0	0	0
1272	2706043834	262.122	-0.758387	0.287618	-2.63679	0.00836947	0.0564914	405.428	365.156	309.466	804.331	548.175	571.092	804.331	0	0	0	0
1273	2706043835	190.262	0.38399	0.280375	1.36956	0.170825	0.44854	400.821	429.252	361.044	291.318	449.3	248.017	449.3	0	0	0	0
1274	2706043836	186.932	0.246125	0.270497	0.909898	0.362876	0.662127	354.75	419.54	343.851	340.787	404.225	270.861	419.54	0	0	0	0
1275	2706043837	193.87	0.47137	0.271189	1.73816	0.0821826	0.29123	444.589	386.521	415.077	254.674	430.398	285.546	444.589	0	0	0	0
1276	2706043838	109.705	-0.42132	0.308331	-1.36645	0.171797	0.449205	163.553	157.328	194.03	282.157	222.469	230.068	282.157	0	0	0	0
1279	2706043841	71.1486	-0.711678	0.328259	-2.16803	0.0301561	0.147798	122.089	77.6927	100.699	155.736	225.377	145.221	225.377	0	0	0	0
1280	2706043842	58.9929	-0.240128	0.343497	-0.69907	0.484508	0.757569	89.8392	104.885	103.155	91.6095	161.399	127.272	161.399	0	0	0	0
1281	2706043843	118.406	-0.764887	0.289272	-2.64418	0.00818887	0.056065	177.375	153.443	154.733	326.13	321.344	233.332	326.13	0	0	0	0
1282	2706043844	85.747	-0.967957	0.463742	-2.08728	0.0368632	0.168029	99.0535	139.847	81.0506	122.757	136.68	396.501	396.501	0	0	0	0
1283	2706043845	79.2035	-0.792576	0.367207	-2.15839	0.0308973	0.150179	129	87.4043	105.611	142.911	165.761	277.388	277.388	0	0	0	0
1284	2706043846	86.8008	-0.258052	0.301891	-0.854786	0.392669	0.68949	163.553	155.385	120.348	155.736	238.464	169.696	238.464	0	0	0	0
1287	2706043849	21.1066	-0.158319	0.568689	-0.278393	0.780711	0.91948	27.6428	38.8463	41.7533	78.7842	29.0809	21.212	78.7842	0	0	0	0
1288	2706043850	33.17	-0.490213	0.406536	-1.20583	0.227884	0.527387	36.8571	62.1541	51.5777	75.1198	79.9725	73.4261	79.9725	0	0	0	0
1289	2706043851	18.8051	-0.266641	0.550283	-0.484553	0.627993	0.845113	25.3393	31.0771	36.8412	58.6301	46.5295	16.3169	58.6301	0	0	0	0
1293	2706043855	522.861	0.582505	0.245066	2.37693	0.0174574	0.0994562	1395.96	1041.08	1048.75	870.29	780.823	806.056	1395.96	0	0	0	0
1295	2706043857	237.607	0.346377	0.284672	1.21676	0.223696	0.525097	580.499	483.637	415.077	346.284	366.42	512.351	580.499	0	0	0	0
1299	2706043861	53.398	-0.28186	0.368096	-0.765726	0.44384	0.730409	94.4463	101	71.2263	91.6095	101.783	150.116	150.116	0	0	0	0
1300	2706043862	449.38	0.132695	0.28006	0.47381	0.635636	0.84842	912.213	774.985	906.293	611.951	863.704	1049.18	1049.18	0	0	0	0
1301	2706043863	196.124	-0.126611	0.266058	-0.475875	0.634163	0.84831	304.071	384.579	341.395	375.599	452.208	383.447	452.208	0	0	0	0
1302	2706043864	48.3592	-0.0405586	0.345567	-0.117368	0.906568	0.973619	87.5356	79.635	95.7871	84.2807	109.053	96.2698	109.053	0	0	0	0
1303	2706043865	321.755	0.0798957	0.241065	0.331428	0.740322	0.897755	649.606	586.58	591.915	619.28	712.483	522.141	712.483	0	0	0	0
1304	2706043866	80.2346	0.282544	0.347253	0.813652	0.415844	0.707116	165.857	151.501	169.469	119.092	222.469	94.6381	222.469	0	0	0	0
1305	2706043867	213.551	-0.578825	0.310776	-1.86251	0.0625308	0.242511	310.982	384.579	250.52	584.469	385.322	518.878	584.469	0	0	0	0
1306	2706043868	84.436	-0.283917	0.304613	-0.932058	0.351306	0.654793	147.428	151.501	122.804	142.911	216.653	190.908	216.653	0	0	0	0
1307	2706043869	244.045	-0.323443	0.25034	-1.29202	0.196351	0.485744	423.857	404.002	370.868	569.811	546.721	481.349	569.811	0	0	0	0
1308	2706043870	118.507	-0.358489	0.282541	-1.2688	0.204511	0.496487	239.571	174.809	164.557	223.527	293.717	270.861	293.717	0	0	0	0
1309	2706043871	53.8018	0.0145059	0.33896	0.0427952	0.965865	0.989961	108.268	110.712	81.0506	98.9382	133.772	86.4796	133.772	0	0	0	0
1310	2706043872	159.751	0.215023	0.299754	0.717332	0.47317	0.751219	382.392	283.578	289.817	205.205	421.673	261.071	421.673	0	0	0	0
1311	2706043873	156.057	-0.639966	0.335944	-1.90498	0.0567827	0.226917	258	203.943	213.679	525.838	295.171	285.546	525.838	0	0	0	0
1312	2706043874	125.561	0.143941	0.272686	0.527864	0.597593	0.826095	258	219.482	250.52	229.024	253.004	221.91	258	0	0	0	0
1313	2706043875	31.1308	-0.383661	0.406305	-0.944268	0.345033	0.649302	57.5892	58.2695	34.3851	56.7979	82.8806	70.1627	82.8806	0	0	0	0
1314	2706043876	80.2029	-0.368248	0.349141	-1.05473	0.29155	0.602386	186.589	124.308	83.5067	126.421	238.464	176.223	238.464	0	0	0	0
1315	2706043877	316.423	0.45073	0.2669	1.68876	0.0912657	0.310045	681.856	716.715	621.388	437.893	735.747	429.135	735.747	0	0	0	0
1316	2706043878	328.779	0.158654	0.276108	0.574608	0.565556	0.803373	545.946	773.042	587.003	615.616	747.38	484.612	773.042	0	0	0	0
1317	2706043879	57.9289	0.355125	0.339611	1.04568	0.295708	0.605378	133.607	132.078	95.7871	93.4417	133.772	76.6895	133.772	0	0	0	0
1318	2706043880	172.68	0.0993177	0.28483	0.348691	0.727321	0.890365	343.232	369.04	277.537	236.352	420.219	337.76	420.219	0	0	0	0
1319	2706043881	42.0414	-0.22234	0.367316	-0.605309	0.544974	0.790618	76.0178	87.4043	51.5777	84.2807	103.237	81.5846	103.237	0	0	0	0
1320	2706043882	552.761	-0.538294	0.268638	-2.00379	0.0450925	0.195255	852.321	835.196	800.682	1583.01	1169.05	1080.18	1583.01	0	0	0	0
1321	2706043883	211.781	-0.0756913	0.268247	-0.282171	0.777813	0.917737	414.642	345.732	380.692	421.404	545.267	327.97	545.267	0	0	0	0
1323	2706043886	95.6657	-0.493261	0.344613	-1.43135	0.15233	0.421983	188.893	135.962	117.892	291.318	173.032	187.645	291.318	0	0	0	0
1324	2706043887	65.4591	0.431856	0.323651	1.33433	0.182097	0.464283	142.821	122.366	149.821	104.435	136.68	89.743	149.821	0	0	0	0
1325	2706043888	22.5754	0.025677	0.438109	0.0586086	0.953264	0.986255	46.0714	40.7887	39.2973	42.1404	49.4376	40.7923	49.4376	0	0	0	0
1326	2706043889	473.219	-0.217494	0.251046	-0.866354	0.386296	0.685626	962.892	734.196	734.368	1042.52	907.325	1029.6	1042.52	0	0	0	0
1327	2706043890	181.803	0.127333	0.27658	0.460385	0.64524	0.851442	437.678	293.29	326.659	276.661	444.938	314.916	444.938	0	0	0	0
1328	2706043891	559.896	-0.535952	0.258816	-2.07079	0.0383789	0.173149	863.838	918.716	744.192	1324.67	1126.89	1421.2	1421.2	0	0	0	0
1329	2706043892	107.188	-0.332106	0.289779	-1.14607	0.251768	0.557628	211.928	161.212	154.733	249.178	267.545	190.908	267.545	0	0	0	0
1332	2706043895	69.4881	0.156604	0.311353	0.502978	0.614979	0.837195	133.607	147.616	122.804	124.589	132.318	130.535	147.616	0	0	0	0
1333	2706043896	219.44	-0.220639	0.29411	-0.750191	0.45314	0.736932	437.678	322.425	363.5	588.133	430.398	365.499	588.133	0	0	0	0
1334	2706043897	211.69	-0.267331	0.268058	-0.997289	0.318624	0.627583	377.785	355.444	329.115	525.838	463.841	372.026	525.838	0	0	0	0
1335	2706043898	510.405	-0.306218	0.268926	-1.13867	0.254841	0.561109	1036.61	705.061	795.77	1266.04	962.579	1068.76	1266.04	0	0	0	0
1338	2706043901	57.7818	-0.805541	0.382481	-2.10609	0.0351963	0.162549	94.4463	95.1735	44.2094	174.058	119.232	137.062	174.058	0	0	0	0
1339	2706043902	124.235	-0.21711	0.287142	-0.756106	0.449586	0.733853	278.732	196.174	167.013	265.668	263.182	257.807	278.732	0	0	0	0
1340	2706043903	139.161	0.013482	0.273909	0.0492208	0.960743	0.987958	269.518	242.79	260.344	219.863	324.252	277.388	324.252	0	0	0	0
1342	2706043905	5.50939	-2.99901	1.17003	-2.56318	0.0103717	0.0678837	4.60714	0	2.45608	34.8116	17.4486	4.89507	34.8116	0	0	0	0
1343	2706043906	18.8635	-1.14548	0.525204	-2.18102	0.0291818	0.143926	18.4286	21.3655	24.5608	67.791	52.3457	32.6338	67.791	0	0	0	0
1344	2706043907	58.2098	-1.05843	0.399167	-2.65159	0.00801146	0.0553358	80.6249	44.6733	83.5067	201.541	117.778	137.062	201.541	0	0	0	0
1345	2706043908	12.7061	-0.381744	0.622105	-0.613633	0.539458	0.789442	16.125	9.71159	34.3851	34.8116	27.6269	21.212	34.8116	0	0	0	0
1346	2706043909	289.069	-0.484629	0.263433	-1.83967	0.0658165	0.250557	469.928	446.733	415.077	742.037	587.435	642.886	742.037	0	0	0	0
1347	2706043910	67.9017	-0.0553015	0.339971	-0.162665	0.870782	0.961138	135.911	155.385	78.5945	142.911	142.497	124.009	155.385	0	0	0	0
1348	2706043911	54.9114	0.0568808	0.336531	0.169021	0.86578	0.959946	119.786	85.462	105.611	98.9382	130.864	89.743	130.864	0	0	0	0
1349	2706043912	15.8306	0.394052	0.524568	0.751192	0.452537	0.736636	41.4642	29.1348	29.4729	32.9794	31.989	16.3169	41.4642	0	0	0	0
1350	2706043913	317.334	-0.235994	0.333962	-0.706649	0.479785	0.753844	654.214	534.137	434.726	982.054	536.543	479.717	982.054	0	0	0	0
1351	2706043914	158.4	-0.142043	0.32334	-0.439298	0.660445	0.86076	345.535	262.213	230.871	443.39	295.171	234.964	443.39	0	0	0	0
1352	2706043915	147.711	-0.0429795	0.291615	-0.147384	0.882829	0.964377	315.589	205.886	284.905	315.137	338.793	233.332	338.793	0	0	0	0
1353	2706043916	20.8109	-0.460469	0.458217	-1.00491	0.314938	0.623485	34.5535	33.0194	29.4729	40.3082	55.2538	47.319	55.2538	0	0	0	0
1354	2706043917	22.5277	0.28742	0.467274	0.6151	0.538488	0.788907	62.1964	27.1924	49.1216	34.8116	49.4376	35.8972	62.1964	0	0	0	0
1355	2706043918	32.5641	-0.590553	0.426403	-1.38497	0.166063	0.442093	52.9821	52.4426	39.2973	47.6369	116.324	71.7944	116.324	0	0	0	0
1356	2706043919	21.1499	0.570737	0.475008	1.20153	0.229546	0.528686	57.5892	36.904	46.6655	20.1541	45.0754	35.8972	57.5892	0	0	0	0
1357	2706043920	88.2728	0.32695	0.316388	1.03339	0.301424	0.612101	191.196	211.713	142.453	120.925	210.837	137.062	211.713	0	0	0	0
1358	2706043921	80.1373	-0.144286	0.314683	-0.458511	0.646585	0.852826	138.214	124.308	157.189	146.575	213.745	140.325	213.745	0	0	0	0
1359	2706043922	1.47478	1.65838	1.68914	0.98179	0.326203	0.634917	2.30357	7.76927	2.45608	0	4.36214	0	7.76927	0	0	0	0
1360	2706043923	6.205	0.150585	0.90005	0.167307	0.867128	0.959946	11.5178	17.4809	7.36824	0	17.4486	17.9486	17.9486	0	0	0	0
1361	2706043924	246.675	0.0913351	0.266672	0.3425	0.731975	0.892666	463.017	470.041	469.111	522.174	530.727	360.604	530.727	0	0	0	0
1362	2706043925	195.435	0.686104	0.491631	1.39557	0.162845	0.438657	368.571	431.194	518.233	62.2945	545.267	310.021	545.267	0	0	0	0
1363	2706043926	102.978	-0.363961	0.352289	-1.03313	0.301541	0.612101	193.5	93.2312	211.223	183.219	273.361	230.068	273.361	0	0	0	0
1365	2706043928	203.734	0.209143	0.27676	0.755685	0.449838	0.733853	403.125	388.463	412.621	289.486	386.776	437.293	437.293	0	0	0	0
1366	2706043929	100.28	-0.164352	0.339658	-0.483874	0.628475	0.845113	154.339	180.635	184.206	238.185	267.545	125.64	267.545	0	0	0	0
1367	2706043930	50.8786	-0.560862	0.365901	-1.53282	0.125319	0.375369	99.0535	71.8657	58.9459	120.925	158.491	83.2163	158.491	0	0	0	0
1368	2706043931	47.5056	-0.184451	0.433041	-0.425943	0.670149	0.867214	64.4999	134.02	46.6655	80.6163	143.951	79.9529	143.951	0	0	0	0
1369	2706043932	15.0743	-1.37436	0.742647	-1.85063	0.0642232	0.247231	6.91071	23.3078	14.7365	84.2807	11.6324	27.7388	84.2807	0	0	0	0
1370	2706043933	123.835	-0.951371	0.360853	-2.63645	0.00837781	0.0564914	168.161	153.443	144.909	474.537	268.999	208.856	474.537	0	0	0	0
1371	2706043934	48.8873	-0.776437	0.361444	-2.14815	0.0317016	0.1525	66.8035	85.462	46.6655	117.26	130.864	117.482	130.864	0	0	0	0
1372	2706043935	138.597	-0.619487	0.282103	-2.19596	0.0280946	0.139891	253.393	188.405	167.013	340.787	314.074	331.233	340.787	0	0	0	0
1373	2706043936	174.296	0.299578	0.282672	1.05981	0.289233	0.600788	382.392	367.098	316.834	216.198	401.317	314.916	401.317	0	0	0	0
1375	2706043938	435.888	-0.426486	0.236967	-1.79977	0.0718974	0.265637	764.785	677.869	618.932	956.403	966.941	1014.91	1014.91	0	0	0	0
1377	2706043940	60.6161	-0.31333	0.33704	-0.929652	0.352552	0.655666	89.8392	89.3466	117.892	113.596	158.491	125.64	158.491	0	0	0	0
1378	2706043941	89.2581	-0.332657	0.303931	-1.09451	0.273729	0.586655	168.161	120.424	149.821	186.883	242.826	161.537	242.826	0	0	0	0
1380	2706043943	17.0627	0.330784	0.555888	0.595056	0.551806	0.793158	57.5892	17.4809	31.929	40.3082	29.0809	19.5803	57.5892	0	0	0	0
1381	2706043944	93.7134	-0.408903	0.324066	-1.26179	0.207025	0.500656	186.589	151.501	110.524	258.339	194.842	174.591	258.339	0	0	0	0
1382	2706043945	111.345	0.0919178	0.300286	0.306101	0.759528	0.907133	248.785	215.597	174.382	240.017	244.28	155.011	248.785	0	0	0	0
1383	2706043946	98.5536	0.377614	0.353043	1.0696	0.2848	0.598349	172.768	207.828	228.415	223.527	177.394	104.428	228.415	0	0	0	0
1384	2706043947	42.3689	-0.0581996	0.379555	-0.153336	0.878133	0.962616	64.4999	81.5773	81.0506	102.603	82.8806	68.531	102.603	0	0	0	0
1385	2706043948	282.198	-0.691696	0.28156	-2.45666	0.0140236	0.0841956	421.553	402.06	370.868	458.047	865.158	753.841	865.158	0	0	0	0
1386	2706043949	24.5525	-0.365766	0.433961	-0.842856	0.399309	0.694712	48.3749	38.8463	31.929	58.6301	53.7997	50.5824	58.6301	0	0	0	0
1387	2706043950	40.5795	-0.49323	0.384012	-1.28441	0.198997	0.490347	85.2321	62.1541	41.7533	75.1198	122.14	86.4796	122.14	0	0	0	0
1388	2706043951	33.5105	-0.471352	0.444961	-1.05931	0.289459	0.600858	73.7142	36.904	46.6655	97.1061	91.6049	42.424	97.1061	0	0	0	0
1389	2706043952	20.698	-0.375957	0.478433	-0.785808	0.43198	0.719929	25.3393	29.1348	44.2094	40.3082	55.2538	42.424	55.2538	0	0	0	0
1390	2706043953	8.31024	-1.07287	0.714078	-1.50245	0.132981	0.387282	6.91071	7.76927	14.7365	23.8185	26.1728	16.3169	26.1728	0	0	0	0
1391	2706043954	11.2185	-0.338311	0.677157	-0.499605	0.617354	0.83799	36.8571	17.4809	2.45608	21.9863	24.7188	27.7388	36.8571	0	0	0	0
1392	2706043955	12.3978	-0.590268	0.603343	-0.978329	0.327911	0.635717	23.0357	7.76927	24.5608	23.8185	36.3512	27.7388	36.3512	0	0	0	0
1393	2706043956	63.7765	-0.147615	0.426609	-0.346018	0.729329	0.891086	131.303	118.481	85.9628	216.198	91.6049	81.5846	216.198	0	0	0	0
1394	2706043957	10.1266	-0.397574	0.70599	-0.563144	0.573337	0.80863	9.21428	23.3078	14.7365	36.6438	23.2647	8.15846	36.6438	0	0	0	0
1395	2706043958	66.9372	0.87607	0.364644	2.40253	0.0162819	0.0948362	119.786	145.674	206.311	69.6232	106.145	102.797	206.311	0	0	0	0
1396	2706043959	50.5531	-0.788723	0.405904	-1.94313	0.0520006	0.215599	82.9285	66.0388	56.4898	170.394	81.4266	119.113	170.394	0	0	0	0
1397	2706043960	13.6704	-1.03148	0.586082	-1.75996	0.078415	0.281393	25.3393	17.4809	7.36824	36.6438	30.535	40.7923	40.7923	0	0	0	0
1398	2706043961	70.8389	-0.598859	0.359619	-1.66526	0.0958612	0.318134	158.946	71.8657	85.9628	159.401	151.221	189.276	189.276	0	0	0	0
1399	2706043962	33.6137	0.456752	0.416435	1.09682	0.272722	0.585513	80.6249	48.5579	85.9628	40.3082	61.0699	65.2677	85.9628	0	0	0	0
1400	2706043963	99.809	0.356933	0.321366	1.11067	0.266709	0.577438	200.41	203.943	213.679	109.931	218.107	192.54	218.107	0	0	0	0
1401	2706043964	719.094	0.0568236	0.238923	0.237832	0.812011	0.934771	1543.39	1303.29	1223.13	1088.32	1638.71	1457.1	1638.71	0	0	0	0
1403	2706043966	68.0007	0.980891	0.431787	2.2717	0.0231046	0.124797	131.303	132.078	228.415	38.476	132.318	102.797	228.415	0	0	0	0
1404	2706043967	1035.87	-0.093707	0.276005	-0.339512	0.734224	0.894857	2531.62	1639.32	1446.63	1835.85	1935.34	2496.49	2531.62	0	0	0	0
1405	2706043968	82.0862	0.0395973	0.335899	0.117884	0.906159	0.973619	149.732	180.635	130.172	109.931	231.193	145.221	231.193	0	0	0	0
1406	2706043969	155.854	0.471724	0.313817	1.50318	0.132792	0.387122	384.696	339.905	282.449	159.401	290.809	323.075	384.696	0	0	0	0
1407	2706043970	61.5722	0.504932	0.342925	1.47243	0.140905	0.401741	165.857	139.847	98.2432	71.4554	129.41	102.797	165.857	0	0	0	0
1408	2706043971	62.9652	-0.914118	0.483493	-1.89066	0.0586702	0.231566	96.7499	69.9234	76.1385	53.1335	154.129	275.756	275.756	0	0	0	0
1409	2706043972	12.1288	-0.1132	0.652563	-0.17347	0.862282	0.958023	36.8571	19.4232	9.82432	12.8253	20.3566	40.7923	40.7923	0	0	0	0
1410	2706043973	22.9098	0.0501632	0.526374	0.0952996	0.924077	0.976433	48.3749	46.6156	34.3851	20.1541	36.3512	75.0578	75.0578	0	0	0	0
1411	2706043974	55.4288	-0.142083	0.443999	-0.320006	0.748963	0.902805	110.571	91.2889	90.8749	42.1404	130.864	171.328	171.328	0	0	0	0
1412	2706043975	45.1175	-0.0571735	0.412816	-0.138496	0.889848	0.967866	92.1428	64.0965	88.4188	60.4623	75.6104	132.167	132.167	0	0	0	0
1413	2706043976	27.7745	-0.298061	0.441584	-0.674981	0.499688	0.766199	29.9464	46.6156	58.9459	54.9657	61.0699	63.636	63.636	0	0	0	0
1414	2706043977	3.10118	1.99497	1.18486	1.68372	0.0922365	0.31132	13.8214	9.71159	4.91216	0	5.81619	1.63169	13.8214	0	0	0	0
1419	2706043982	1137.79	0.320827	0.441948	0.725939	0.467876	0.747931	1513.44	2280.28	3043.08	3488.49	1164.69	1168.29	3488.49	0	0	0	0
1421	2706043984	2827.3	-0.615193	0.357275	-1.7219	0.0850869	0.296806	4176.37	4111.89	4032.88	10487.5	4146.94	5085.98	10487.5	0	0	0	0
1422	2706043985	34.0813	-0.142616	0.422401	-0.337632	0.735641	0.895737	87.5356	44.6733	49.1216	89.7773	61.0699	58.7409	89.7773	0	0	0	0
1424	2706043987	7.65368	-0.5001	0.800969	-0.624369	0.532385	0.784693	6.91071	5.82695	22.1047	9.16095	33.4431	11.4218	33.4431	0	0	0	0
1425	2706043988	18.8484	0.68683	0.500744	1.37162	0.170182	0.447923	64.4999	36.904	29.4729	32.9794	33.4431	19.5803	64.4999	0	0	0	0
1426	2706043990	0.178078	1.50183	4.08047	0.368053	0.712834	0.885934	0	1.94232	0	0	0	0	1.94232	0	0	0	0
1427	2706043991	728.027	-0.374035	0.325182	-1.15023	0.250048	0.556407	1425.91	1196.47	913.661	1993.42	1007.65	1742.65	1993.42	0	0	0	0
1428	2706043992	356.105	0.321939	0.266371	1.20861	0.226812	0.527257	919.124	637.08	648.405	540.496	593.251	724.471	919.124	0	0	0	0
1430	2706043994	27.6317	-0.00313761	0.421562	-0.00744282	0.994062	0.997897	55.2857	56.3272	41.7533	47.6369	75.6104	42.424	75.6104	0	0	0	0
1431	2706043995	79.057	-0.0496278	0.342548	-0.144878	0.884807	0.965188	117.482	132.078	174.382	170.394	133.772	164.801	174.382	0	0	0	0
1432	2706043996	1235.55	0.30286	0.251164	1.20583	0.227884	0.527387	2609.94	2544.44	2384.85	2555.9	1977.5	1943.34	2609.94	0	0	0	0
1434	2706043998	68.9995	0.388221	0.378143	1.02665	0.304585	0.614491	152.036	126.251	152.277	172.226	93.059	83.2163	172.226	0	0	0	0
1435	2706043999	285.558	-0.525804	0.43407	-1.21134	0.225766	0.52637	366.267	473.925	442.094	1189.09	436.214	321.443	1189.09	0	0	0	0
1436	2706044000	328.625	-0.374587	0.367056	-1.02052	0.307484	0.618135	529.821	547.733	501.04	1139.62	639.78	388.343	1139.62	0	0	0	0
1437	2706044001	51.965	-0.322106	0.381815	-0.843617	0.398883	0.694712	64.4999	112.654	76.1385	104.435	158.491	83.2163	158.491	0	0	0	0
1440	2706044004	53.599	-0.635033	0.3611	-1.75861	0.0786443	0.281891	92.1428	79.635	61.402	111.764	111.962	158.274	158.274	0	0	0	0
1441	2706044005	96.9665	-0.0213392	0.343867	-0.0620566	0.950518	0.986055	140.518	155.385	228.415	227.192	200.658	146.852	228.415	0	0	0	0
1442	2706044006	455.321	-2.27842	0.845108	-2.69602	0.00701744	0.0501236	373.178	289.405	208.767	412.243	853.525	3087.16	3087.16	0	0	0	0
1443	2706044007	271.124	-0.124311	0.375089	-0.331416	0.74033	0.897755	624.267	435.079	390.517	335.291	420.219	889.272	889.272	0	0	0	0
1444	2706044008	198.777	-0.581648	0.284727	-2.04283	0.0410691	0.182387	299.464	291.348	287.361	485.53	385.322	518.878	518.878	0	0	0	0
1445	2706044009	5.19229	0.14844	0.963302	0.154095	0.877535	0.962298	13.8214	1.94232	14.7365	1.83219	8.72428	17.9486	17.9486	0	0	0	0
1446	2706044010	1.79672	-2.8643	1.69836	-1.6865	0.0916987	0.311177	0	0	2.45608	1.83219	8.72428	8.15846	8.72428	0	0	0	0
1447	2706044011	40.1939	0.113383	0.475038	0.238683	0.811352	0.934356	73.7142	93.2312	63.8581	29.315	75.6104	122.377	122.377	0	0	0	0
1450	2706044014	24.5579	-0.71282	0.594396	-1.19923	0.230437	0.529515	59.8928	38.8463	7.36824	25.6507	63.978	91.3747	91.3747	0	0	0	0
1451	2706044015	130.408	0.0609537	0.329438	0.185023	0.853211	0.953846	290.25	252.501	198.942	148.407	292.263	316.548	316.548	0	0	0	0
1452	2706044016	432.643	-0.00832541	0.246894	-0.0337206	0.9731	0.991357	1002.05	743.907	660.685	873.955	977.119	719.576	1002.05	0	0	0	0
1453	2706044017	609.012	-0.247658	0.240476	-1.02986	0.303075	0.61322	1184.03	877.927	1024.19	1273.37	1557.28	1094.86	1557.28	0	0	0	0
1454	2706044018	570.567	-0.733514	0.355712	-2.0621	0.0391982	0.175829	866.142	745.85	758.928	2198.63	1039.64	895.799	2198.63	0	0	0	0
1455	2706044019	63.6739	-0.0746237	0.324926	-0.229663	0.818353	0.937805	119.786	102.943	120.348	113.596	165.761	109.323	165.761	0	0	0	0
1456	2706044020	39.9559	-0.645173	0.385798	-1.67231	0.094464	0.315419	66.8035	42.731	63.8581	82.4485	127.956	79.9529	127.956	0	0	0	0
1457	2706044021	11.3195	-0.0802131	0.650467	-0.123316	0.901857	0.972236	16.125	11.6539	31.929	31.1472	14.5405	21.212	31.929	0	0	0	0
1459	2706044023	160.505	-0.427708	0.259286	-1.64956	0.0990325	0.325937	276.428	258.328	223.503	360.941	386.776	339.392	386.776	0	0	0	0
1461	2706044025	76.3485	-0.906096	0.380213	-2.38313	0.0171663	0.0983362	115.178	58.2695	120.348	225.359	148.313	203.961	225.359	0	0	0	0
1462	2706044026	9.92379	0.586122	0.637545	0.919343	0.357916	0.658464	23.0357	25.2501	17.1926	21.9863	11.6324	13.0535	25.2501	0	0	0	0
1464	2706044028	81.0379	-0.450487	0.343395	-1.31186	0.189566	0.475361	175.071	130.135	78.5945	216.198	174.486	159.906	216.198	0	0	0	0
1465	2706044029	118.172	-0.276647	0.291882	-0.947803	0.34323	0.648188	241.875	180.635	171.926	291.318	257.366	213.752	291.318	0	0	0	0
1466	2706044030	70.5583	0.564679	0.371853	1.51856	0.128875	0.380541	122.089	141.789	194.03	135.582	84.3347	110.955	194.03	0	0	0	0
1467	2706044031	103.21	-0.519476	0.434474	-1.19564	0.231836	0.531188	211.928	134.02	127.716	366.438	106.145	223.542	366.438	0	0	0	0
1468	2706044032	300.589	-0.117894	0.244089	-0.482998	0.629097	0.845113	557.464	571.041	466.655	637.602	648.505	559.67	648.505	0	0	0	0
1469	2706044033	46.0128	0.128274	0.362404	0.353953	0.723374	0.888917	82.9285	110.712	71.2263	91.6095	97.4211	71.7944	110.712	0	0	0	0
1470	2706044034	373.583	0.182984	0.254093	0.720147	0.471435	0.750424	776.303	804.119	621.388	589.965	910.233	590.672	910.233	0	0	0	0
1471	2706044035	14.7936	-0.64025	0.565564	-1.13206	0.257611	0.564789	23.0357	23.3078	17.1926	51.3013	26.1728	27.7388	51.3013	0	0	0	0
1474	2706044038	290.419	0.461597	0.33568	1.37511	0.169098	0.445881	541.339	609.888	690.158	685.239	404.225	336.128	690.158	0	0	0	0
1475	2706044039	22.0486	-0.357696	0.539518	-0.662992	0.507336	0.769966	62.1964	17.4809	29.4729	71.4554	40.7133	32.6338	71.4554	0	0	0	0
1476	2706044040	615.43	-1.33279	0.853429	-1.56169	0.118362	0.364064	744.053	691.465	510.864	3690.03	729.931	603.726	3690.03	0	0	0	0
1477	2706044041	200.433	-0.353729	0.306818	-1.15289	0.248954	0.555166	340.928	318.54	311.922	564.314	338.793	404.659	564.314	0	0	0	0
1478	2706044042	10.4328	1.30842	0.70121	1.86595	0.0620485	0.24094	25.3393	11.6539	44.2094	5.49657	13.0864	16.3169	44.2094	0	0	0	0
1479	2706044043	153.468	0.551605	0.345609	1.59604	0.110481	0.34893	407.732	337.963	272.625	128.253	378.052	244.754	407.732	0	0	0	0
1480	2706044044	509.305	-0.0951287	0.231202	-0.411453	0.68074	0.872942	1041.21	942.024	754.016	1007.7	1138.52	964.33	1138.52	0	0	0	0
1482	2706044046	68.7259	0.56507	0.401894	1.40602	0.159719	0.435346	131.303	205.886	115.436	54.9657	130.864	143.589	205.886	0	0	0	0
1484	2706044048	237.336	-0.102465	0.2634	-0.389009	0.697269	0.882755	456.107	429.252	383.148	364.606	613.608	486.244	613.608	0	0	0	0
1485	2706044049	177.505	-0.462751	0.271759	-1.70279	0.0886065	0.303988	278.732	310.771	235.784	337.123	436.214	442.188	442.188	0	0	0	0
1486	2706044050	62.7871	0.10192	0.33973	0.300003	0.764175	0.908924	117.482	126.251	115.436	80.6163	152.675	127.272	152.675	0	0	0	0
1487	2706044051	6.82419	-0.62706	0.86081	-0.728454	0.466336	0.746233	9.21428	17.4809	2.45608	27.4828	5.81619	14.6852	27.4828	0	0	0	0
1488	2706044052	3.67876	-1.05183	1.09863	-0.957403	0.338364	0.643906	11.5178	0	2.45608	7.32876	8.72428	13.0535	13.0535	0	0	0	0
1489	2706044053	44.2293	-0.642264	0.366149	-1.75411	0.0794122	0.283667	71.4106	56.3272	63.8581	82.4485	114.87	120.745	120.745	0	0	0	0
1490	2706044054	38.9442	-0.890146	0.391467	-2.27387	0.0229736	0.124305	50.6785	40.7887	58.9459	113.596	94.513	88.1113	113.596	0	0	0	0
1491	2706044055	1083.23	-0.427486	0.277418	-1.54095	0.12333	0.371657	1727.68	1831.6	1544.87	3127.55	2156.35	1979.24	3127.55	0	0	0	0
1492	2706044056	31.7498	0.396942	0.390056	1.01765	0.308842	0.619272	76.0178	67.9811	56.4898	45.8047	61.0699	55.4775	76.0178	0	0	0	0
1494	2706044058	138.576	0.177223	0.295994	0.598736	0.549349	0.792536	241.875	275.809	289.817	192.38	287.901	288.809	289.817	0	0	0	0
1495	2706044059	137.528	-0.574976	0.273503	-2.10227	0.03553	0.163847	225.75	194.232	191.574	346.284	321.344	300.231	346.284	0	0	0	0
1497	2706044061	288.391	0.40031	0.258872	1.54636	0.122017	0.36993	674.946	553.56	589.459	370.102	600.521	507.456	674.946	0	0	0	0
1498	2706044062	136.346	0.022311	0.297877	0.0749	0.940294	0.983923	262.607	320.482	179.294	229.024	321.344	254.544	321.344	0	0	0	0
1499	2706044063	85.4808	-0.123092	0.318375	-0.386625	0.699034	0.883914	186.589	165.097	105.611	141.079	228.285	163.169	228.285	0	0	0	0
1501	2706044065	360.154	-0.00410438	0.239097	-0.0171662	0.986304	0.996518	672.642	675.926	636.125	732.876	732.839	659.203	732.876	0	0	0	0
1502	2706044066	21.1809	0.0788574	0.468883	0.168182	0.86644	0.959946	46.0714	42.731	31.929	31.1472	37.8052	52.2141	52.2141	0	0	0	0
1503	2706044067	22.9444	0.0998186	0.471578	0.211669	0.832365	0.944618	64.4999	27.1924	41.7533	31.1472	50.8916	48.9507	64.4999	0	0	0	0
1504	2706044068	262.887	-0.0871948	0.251105	-0.347245	0.728407	0.890556	492.964	477.81	439.638	454.383	681.948	478.086	681.948	0	0	0	0
1505	2706044069	20.9303	0.124151	0.483564	0.256741	0.797378	0.92705	36.8571	46.6156	36.8412	23.8185	42.1673	52.2141	52.2141	0	0	0	0
1506	2706044070	7.75181	1.30747	0.795432	1.64373	0.100233	0.328053	20.7321	9.71159	29.4729	14.6575	2.90809	8.15846	29.4729	0	0	0	0
1507	2706044071	128.248	-0.503927	0.30266	-1.665	0.0959137	0.318134	237.268	198.116	154.733	300.479	247.188	331.233	331.233	0	0	0	0
1508	2706044072	62.8381	0.436693	0.340382	1.28295	0.19951	0.491065	140.518	108.77	149.821	102.603	136.68	78.3212	149.821	0	0	0	0
1510	2706044074	103.48	-0.256563	0.310985	-0.824999	0.409372	0.70342	154.339	225.309	139.997	192.38	268.999	208.856	268.999	0	0	0	0
1511	2706044075	110.594	-0.185391	0.307365	-0.603161	0.546401	0.79092	246.482	182.578	149.821	166.729	295.171	239.859	295.171	0	0	0	0
1513	2706044077	118.472	-0.348094	0.289534	-1.20225	0.229265	0.528686	230.357	200.059	149.821	280.325	293.717	212.12	293.717	0	0	0	0
1514	2706044078	49.758	-0.243841	0.35911	-0.679014	0.497129	0.76455	94.4463	62.1541	95.7871	86.1129	117.778	114.218	117.778	0	0	0	0
1515	2706044079	15.1805	0.168387	0.557319	0.302138	0.762547	0.90796	36.8571	15.5385	36.8412	32.9794	33.4431	17.9486	36.8571	0	0	0	0
1518	2706044082	20.245	1.10914	0.506525	2.1897	0.0285458	0.14146	29.9464	58.2695	61.402	27.4828	23.2647	24.4754	61.402	0	0	0	0
1519	2706044083	493.481	-0.763162	0.301524	-2.53102	0.0113732	0.0716603	704.892	670.099	645.949	1658.13	1010.56	951.276	1658.13	0	0	0	0
1520	2706044084	6.21039	1.63047	0.878403	1.85617	0.0634292	0.244779	16.125	23.3078	12.2804	10.9931	7.27023	0	23.3078	0	0	0	0
1521	2706044085	86.7076	0.194715	0.294185	0.661878	0.508049	0.769966	170.464	170.924	169.469	141.079	191.934	146.852	191.934	0	0	0	0
1522	2706044086	196.745	-0.0825328	0.256385	-0.32191	0.747521	0.902248	405.428	361.271	294.729	408.578	407.133	376.921	408.578	0	0	0	0
1523	2706044087	129.337	0.639275	0.288777	2.21373	0.0268471	0.135626	264.91	275.809	324.202	166.729	244.28	189.276	324.202	0	0	0	0
1525	2706044089	162.881	-0.204142	0.30399	-0.671541	0.501876	0.767073	278.732	233.078	321.746	240.017	450.754	349.182	450.754	0	0	0	0
1526	2706044090	166.139	-0.775783	0.331797	-2.33812	0.0193808	0.10863	267.214	236.963	176.838	567.979	331.523	323.075	567.979	0	0	0	0
1527	2706044091	158.59	-0.747581	0.267967	-2.78983	0.0052736	0.0395774	253.393	202.001	201.398	406.746	386.776	375.289	406.746	0	0	0	0
1528	2706044092	166.384	0.224069	0.330995	0.676955	0.498435	0.765427	276.428	320.482	383.148	355.445	372.236	184.381	383.148	0	0	0	0
1529	2706044093	36.8892	-0.533077	0.379116	-1.4061	0.159693	0.435346	69.1071	44.6733	54.0337	82.4485	91.6049	83.2163	91.6049	0	0	0	0
1530	2706044094	53.3607	-0.10008	0.342748	-0.291992	0.770292	0.912208	94.4463	91.2889	98.2432	117.26	126.502	83.2163	126.502	0	0	0	0
1533	2706044097	28.4165	-0.497762	0.412636	-1.2063	0.227703	0.527387	46.0714	44.6733	39.2973	71.4554	63.978	60.3726	71.4554	0	0	0	0
1534	2706044098	13.0128	0.258766	0.601966	0.429868	0.667291	0.866074	29.9464	21.3655	27.0169	16.4897	14.5405	37.5289	37.5289	0	0	0	0
1535	2706044099	76.2796	0.248552	0.325123	0.764487	0.444577	0.730895	163.553	153.443	142.453	108.099	199.204	110.955	199.204	0	0	0	0
1536	2706044100	47.5664	0.00723214	0.420949	0.0171806	0.986293	0.996518	101.357	83.5196	81.0506	49.4691	165.761	73.4261	165.761	0	0	0	0
1537	2706044101	11.5065	0.58628	0.589059	0.995282	0.319599	0.628189	27.6428	19.4232	29.4729	12.8253	21.8107	19.5803	29.4729	0	0	0	0
1538	2706044102	78.2885	0.388447	0.322967	1.20275	0.229075	0.528686	191.196	118.481	181.75	137.414	146.859	115.85	191.196	0	0	0	0
1539	2706044103	12.445	-0.515149	0.575152	-0.895676	0.370426	0.669253	18.4286	23.3078	14.7365	31.1472	34.8971	21.212	34.8971	0	0	0	0
1540	2706044104	189.844	-0.309743	0.267126	-1.15954	0.246238	0.553458	320.196	293.29	321.746	355.445	423.127	458.505	458.505	0	0	0	0
1541	2706044105	49.8574	-0.41905	0.364726	-1.14894	0.250579	0.556407	80.6249	101	54.0337	117.26	106.145	112.587	117.26	0	0	0	0
1542	2706044106	40.5431	0.193857	0.371089	0.5224	0.601392	0.826095	82.9285	85.462	71.2263	71.4554	98.8751	55.4775	98.8751	0	0	0	0
1543	2706044107	52.5433	-0.141738	0.398957	-0.355272	0.722386	0.888917	129	87.4043	63.8581	135.582	132.318	60.3726	135.582	0	0	0	0
1544	2706044108	47.5735	-0.150345	0.401747	-0.374228	0.708235	0.885934	99.0535	81.5773	71.2263	69.6232	167.215	66.8993	167.215	0	0	0	0
1545	2706044109	66.8596	-0.00986346	0.346639	-0.0284546	0.9773	0.99256	108.268	128.193	130.172	106.267	193.388	102.797	193.388	0	0	0	0
1546	2706044110	99.5551	-0.40118	0.324307	-1.23704	0.216072	0.515078	163.553	147.616	162.101	274.828	244.28	150.116	274.828	0	0	0	0
1548	2706044112	148.806	-1.23167	0.466423	-2.64067	0.00827424	0.0564021	129	176.751	179.294	754.862	219.561	223.542	754.862	0	0	0	0
1549	2706044113	22.5848	-0.0434424	0.460419	-0.094354	0.924828	0.976433	36.8571	40.7887	44.2094	56.7979	43.6214	34.2655	56.7979	0	0	0	0
1550	2706044114	19.475	-0.535093	0.496813	-1.07705	0.281457	0.5949	36.8571	25.2501	27.0169	29.315	68.3402	40.7923	68.3402	0	0	0	0
1552	2706044116	804.334	-0.188401	0.255602	-0.73709	0.461068	0.740867	1361.41	1386.81	1392.6	1872.5	1470.04	1664.33	1872.5	0	0	0	0
1553	2706044117	132.456	-0.0535677	0.324767	-0.164942	0.86899	0.960056	244.178	264.155	211.223	155.736	346.063	303.495	346.063	0	0	0	0
1554	2706044118	86.676	-0.239106	0.332181	-0.719805	0.471645	0.750424	211.928	118.481	115.436	214.366	177.394	159.906	214.366	0	0	0	0
1555	2706044119	283.099	0.177818	0.290253	0.612631	0.540121	0.789442	621.964	609.888	439.638	349.948	725.569	517.246	725.569	0	0	0	0
1556	2706044120	91.4197	-0.258736	0.3281	-0.78859	0.430352	0.718864	138.214	172.866	147.365	179.555	279.177	138.694	279.177	0	0	0	0
1557	2706044121	72.0058	0.275117	0.372824	0.737928	0.460558	0.740867	195.803	134.02	112.98	80.6163	209.383	104.428	209.383	0	0	0	0
1558	2706044122	141.882	-0.146917	0.263325	-0.557928	0.576893	0.810489	271.821	240.847	233.328	267.5	346.063	270.861	346.063	0	0	0	0
1559	2706044123	125.045	0.0976035	0.298289	0.327211	0.743508	0.900051	223.446	211.713	275.081	219.863	306.804	192.54	306.804	0	0	0	0
1560	2706044124	168.192	-0.389032	0.281432	-1.38233	0.166871	0.443034	334.017	246.674	230.871	401.25	449.3	282.283	449.3	0	0	0	0
1561	2706044125	157.333	-0.209551	0.27981	-0.748905	0.453914	0.736932	264.91	256.386	282.449	351.78	392.593	256.176	392.593	0	0	0	0
1562	2706044126	33.992	-0.73937	0.39211	-1.88562	0.0593461	0.233464	48.3749	40.7887	51.5777	75.1198	88.6968	86.4796	88.6968	0	0	0	0
1563	2706044127	77.5801	-0.479964	0.370253	-1.29632	0.194867	0.483605	145.125	108.77	105.611	252.842	132.318	140.325	252.842	0	0	0	0
1564	2706044128	16.0969	-0.401054	0.530791	-0.755578	0.449902	0.733853	16.125	34.9617	24.5608	32.9794	45.0754	31.0021	45.0754	0	0	0	0
1565	2706044129	103.308	0.478812	0.293531	1.63121	0.102845	0.332169	198.107	236.963	225.959	144.743	194.842	171.328	236.963	0	0	0	0
1567	2706044131	87.4908	0.00720184	0.305985	0.0235366	0.981222	0.994757	177.375	167.039	142.453	128.253	222.469	169.696	222.469	0	0	0	0
1568	2706044132	129.459	0.307235	0.277144	1.10858	0.267614	0.578193	297.16	231.136	265.257	188.716	276.269	221.91	297.16	0	0	0	0
1569	2706044133	75.0215	-0.297056	0.350248	-0.848131	0.396365	0.69299	126.696	128.193	117.892	133.75	254.458	110.955	254.458	0	0	0	0
1570	2706044134	30.0041	-0.544431	0.41248	-1.31989	0.18687	0.470112	50.6785	40.7887	44.2094	64.1266	94.513	53.8458	94.513	0	0	0	0
1572	2706044136	109.78	-0.32581	0.297826	-1.09396	0.273973	0.586655	198.107	159.27	181.75	265.668	276.269	181.118	276.269	0	0	0	0
1573	2706044137	45.6892	-0.0131737	0.348311	-0.0378218	0.96983	0.991323	82.9285	89.3466	78.5945	91.6095	101.783	78.3212	101.783	0	0	0	0
1574	2706044138	79.7035	-1.04513	0.505266	-2.06847	0.0385957	0.173715	85.2321	91.2889	108.067	406.746	107.599	101.165	406.746	0	0	0	0
1575	2706044139	17.4189	-0.536753	0.502738	-1.06766	0.285675	0.598532	25.3393	31.0771	22.1047	38.476	53.7997	31.0021	53.7997	0	0	0	0
1576	2706044140	33.419	-0.115398	0.419266	-0.275239	0.783133	0.919566	59.8928	67.9811	49.1216	87.9451	75.6104	42.424	87.9451	0	0	0	0
1577	2706044141	1.63054	-1.68804	1.58146	-1.06739	0.285795	0.598532	2.30357	1.94232	0	5.49657	4.36214	4.89507	5.49657	0	0	0	0
1578	2706044142	18.9799	-0.114127	0.530126	-0.215283	0.829547	0.943477	46.0714	27.1924	29.4729	25.6507	69.7942	24.4754	69.7942	0	0	0	0
1579	2706044143	18.2799	0.00230865	0.506321	0.00455966	0.996362	0.998978	29.9464	48.5579	22.1047	40.3082	40.7133	27.7388	48.5579	0	0	0	0
1580	2706044144	11.8751	-1.32426	0.620543	-2.13403	0.0328406	0.155692	9.21428	15.5385	12.2804	25.6507	33.4431	40.7923	40.7923	0	0	0	0
1581	2706044145	37.8232	0.33201	0.378564	0.877024	0.380474	0.679754	71.4106	87.4043	73.6824	51.3013	84.3347	63.636	87.4043	0	0	0	0
1582	2706044146	36.0725	0.332372	0.398052	0.834995	0.40372	0.697904	82.9285	56.3272	83.5067	43.9726	72.7023	71.7944	83.5067	0	0	0	0
1583	2706044147	3.24183	-2.80836	1.38537	-2.02715	0.0426468	0.188055	0	1.94232	2.45608	14.6575	15.9945	3.26338	15.9945	0	0	0	0
1584	2706044148	114.21	-0.649177	0.322864	-2.01068	0.0443593	0.193421	200.41	159.27	135.084	349.948	279.177	192.54	349.948	0	0	0	0
1585	2706044149	95.5167	-0.541679	0.304533	-1.77872	0.0752851	0.272497	179.678	120.424	132.628	229.024	206.475	228.437	229.024	0	0	0	0
1586	2706044150	324.251	0.405564	0.292134	1.38828	0.165052	0.440512	882.267	594.349	587.003	362.774	648.505	644.518	882.267	0	0	0	0
1587	2706044151	251.027	-0.263578	0.286548	-0.919838	0.357657	0.658464	410.035	411.771	434.726	566.147	702.304	365.499	702.304	0	0	0	0
1588	2706044152	920.8	-0.113531	0.330978	-0.343018	0.731585	0.89254	1626.32	1575.22	1670.13	2781.26	1419.15	1355.94	2781.26	0	0	0	0
1589	2706044153	14.523	-1.05332	0.585781	-1.79815	0.0721538	0.266025	23.0357	19.4232	9.82432	54.9657	30.535	29.3704	54.9657	0	0	0	0
1590	2706044154	48.8014	-0.956455	0.37414	-2.55641	0.0105759	0.0686441	76.0178	54.3849	54.0337	157.568	125.048	96.2698	157.568	0	0	0	0
1592	2706044156	319.621	0.517143	0.266724	1.93887	0.0525176	0.216878	684.16	656.503	731.912	434.229	708.121	430.767	731.912	0	0	0	0
1593	2706044158	98.7233	0.192099	0.383511	0.500895	0.616445	0.837195	216.535	225.309	142.453	276.661	151.221	110.955	276.661	0	0	0	0
1594	2706044159	12.089	0.47951	0.622579	0.7702	0.441181	0.728663	13.8214	23.3078	39.2973	12.8253	29.0809	17.9486	39.2973	0	0	0	0
1595	2706044161	38.1765	-0.563656	0.432302	-1.30385	0.192285	0.479868	82.9285	58.2695	31.929	109.931	107.599	53.8458	109.931	0	0	0	0
1596	2706044162	3.58552	0.210376	1.12821	0.186469	0.852077	0.953813	0	15.5385	4.91216	3.66438	4.36214	11.4218	15.5385	0	0	0	0
1597	2706044163	12.8842	-0.0243113	0.557873	-0.0435786	0.96524	0.989649	20.7321	27.1924	22.1047	29.315	26.1728	21.212	29.315	0	0	0	0
1598	2706044164	104.248	0.229177	0.293156	0.781758	0.434357	0.721309	216.535	231.136	174.382	207.037	183.21	174.591	231.136	0	0	0	0
1599	2706044165	64.102	-0.876534	0.349848	-2.50547	0.0122289	0.076357	89.8392	81.5773	78.5945	131.918	146.859	207.225	207.225	0	0	0	0
1600	2706044166	333.401	0.289478	0.290501	0.996478	0.319018	0.627583	598.928	722.542	692.614	392.089	745.926	649.413	745.926	0	0	0	0
1601	2706044167	106.23	-0.254974	0.28888	-0.88263	0.377436	0.676439	161.25	194.232	176.838	227.192	242.826	212.12	242.826	0	0	0	0
1602	2706044168	209.98	0.530947	0.279866	1.89715	0.0578085	0.229033	585.107	481.695	321.746	353.613	383.868	280.651	585.107	0	0	0	0
1604	2706044170	9.34842	-0.464889	0.77458	-0.600182	0.548385	0.791886	9.21428	13.5962	19.6486	16.4897	5.81619	39.1606	39.1606	0	0	0	0
1605	2706044171	2.16215	-1.35383	1.33715	-1.01247	0.311312	0.620636	2.30357	1.94232	2.45608	5.49657	4.36214	8.15846	8.15846	0	0	0	0
1606	2706044172	217.257	-0.438209	0.259334	-1.68975	0.0910766	0.30974	373.178	314.655	334.027	397.585	613.608	476.454	613.608	0	0	0	0
1607	2706044173	260.497	0.43245	0.279787	1.54564	0.122192	0.370012	557.464	588.522	508.408	326.13	626.694	378.552	626.694	0	0	0	0
1608	2706044174	61.7067	0.611175	0.326128	1.87403	0.0609257	0.23806	163.553	134.02	117.892	75.1198	120.686	94.6381	163.553	0	0	0	0
1609	2706044175	427.753	-0.217703	0.251863	-0.86437	0.387385	0.686172	909.91	613.772	677.878	949.074	1020.74	752.21	1020.74	0	0	0	0
1610	2706044176	161.616	-0.182885	0.287264	-0.636646	0.524355	0.780657	287.946	271.924	275.081	408.578	316.982	282.283	408.578	0	0	0	0
1611	2706044177	255.981	-0.655864	0.269251	-2.43589	0.0148554	0.0883334	460.714	306.886	338.939	589.965	575.802	670.625	670.625	0	0	0	0
1612	2706044178	8.41601	0.0451007	0.723162	0.062366	0.950271	0.986055	18.4286	19.4232	9.82432	5.49657	17.4486	26.1071	26.1071	0	0	0	0
1614	2706044180	47.0765	-0.857954	0.368736	-2.32674	0.0199791	0.111185	85.2321	58.2695	44.2094	102.603	155.583	104.428	155.583	0	0	0	0
1615	2706044181	86.4903	0.6995	0.340271	2.05571	0.0398102	0.178062	175.071	186.462	225.959	119.092	187.572	88.1113	225.959	0	0	0	0
1616	2706044182	648.657	-0.770016	0.271003	-2.84135	0.00449224	0.0342904	985.927	949.793	726.999	1313.68	1490.4	1990.66	1990.66	0	0	0	0
1617	2706044183	224.317	-0.0845818	0.26682	-0.317	0.751244	0.902953	410.035	367.098	422.446	481.866	418.765	451.979	481.866	0	0	0	0
1618	2706044184	157.799	-0.12372	0.27698	-0.446673	0.655111	0.85678	357.053	275.809	211.223	276.661	363.512	334.497	363.512	0	0	0	0
1619	2706044185	8.72298	0.266252	0.770089	0.345741	0.729537	0.891086	16.125	3.88463	31.929	10.9931	11.6324	22.8437	31.929	0	0	0	0
1620	2706044186	24.0985	-0.469758	0.451486	-1.04047	0.298121	0.608248	39.1607	42.731	29.4729	56.7979	45.0754	62.0043	62.0043	0	0	0	0
1621	2706044187	19.1332	0.107152	0.497625	0.215326	0.829513	0.943477	55.2857	36.904	19.6486	29.315	39.2593	40.7923	55.2857	0	0	0	0
1622	2706044188	4.86618	0.111988	0.868469	0.128949	0.897398	0.970937	6.91071	13.5962	7.36824	5.49657	14.5405	8.15846	14.5405	0	0	0	0
1623	2706044189	11.0244	-0.708437	0.697747	-1.01532	0.309953	0.620303	32.25	13.5962	2.45608	16.4897	42.1673	24.4754	42.1673	0	0	0	0
1624	2706044190	3.46894	0.820418	1.00239	0.818463	0.413093	0.704356	11.5178	5.82695	7.36824	5.49657	4.36214	4.89507	11.5178	0	0	0	0
1625	2706044191	77.8062	0.0886783	0.324538	0.273245	0.784665	0.919566	138.214	188.405	115.436	152.072	145.405	146.852	188.405	0	0	0	0
1626	2706044192	3.70971	-1.023	1.08573	-0.942218	0.346081	0.650099	0	5.82695	7.36824	3.66438	14.5405	11.4218	14.5405	0	0	0	0
1627	2706044193	12.2791	0.173438	0.617923	0.280679	0.778957	0.918393	43.7678	15.5385	14.7365	16.4897	20.3566	31.0021	43.7678	0	0	0	0
1628	2706044194	21.9133	-1.07827	0.561769	-1.91942	0.0549313	0.222722	43.7678	31.0771	4.91216	36.6438	65.4321	75.0578	75.0578	0	0	0	0
1629	2706044195	347.716	-0.695612	0.356018	-1.95387	0.0507171	0.211683	573.589	448.675	451.919	472.705	745.926	1297.19	1297.19	0	0	0	0
1631	2706044197	17.2282	-0.361345	0.56454	-0.64007	0.522127	0.77891	25.3393	34.9617	22.1047	62.2945	26.1728	24.4754	62.2945	0	0	0	0
1632	2706044198	11.8789	-0.290767	0.628053	-0.462965	0.64339	0.851442	39.1607	9.71159	12.2804	21.9863	27.6269	27.7388	39.1607	0	0	0	0
1633	2706044199	10.111	-0.0958671	0.6158	-0.155679	0.876286	0.961943	20.7321	21.3655	12.2804	18.3219	26.1728	17.9486	26.1728	0	0	0	0
1634	2706044200	15.9409	-0.0583254	0.581927	-0.100228	0.920163	0.97607	43.7678	25.2501	19.6486	12.8253	56.7078	29.3704	56.7078	0	0	0	0
1635	2706044201	1128.95	-0.0795446	0.231366	-0.343805	0.730993	0.892166	1955.73	2002.53	2082.76	2339.71	2476.24	2034.72	2476.24	0	0	0	0
1636	2706044202	50.6804	-0.319154	0.371065	-0.860103	0.389732	0.687815	110.571	75.7504	66.3141	102.603	158.491	76.6895	158.491	0	0	0	0
1637	2706044203	103.267	-0.440964	0.301089	-1.46456	0.14304	0.405237	216.535	143.731	130.172	203.373	296.625	208.856	296.625	0	0	0	0
1638	2706044204	106.344	-0.136592	0.33854	-0.403473	0.6866	0.875958	271.821	167.039	130.172	271.164	191.934	189.276	271.821	0	0	0	0
1639	2706044206	46.7456	-0.195599	0.371481	-0.526538	0.598515	0.826095	99.0535	89.3466	54.0337	115.428	90.1509	88.1113	115.428	0	0	0	0
1640	2706044207	74.1499	-0.116065	0.316235	-0.367023	0.713602	0.886138	140.518	135.962	117.892	146.575	197.75	115.85	197.75	0	0	0	0
1641	2706044208	2765.8	-0.689336	0.225723	-3.0539	0.00225884	0.0195892	4503.48	3964.27	3300.97	6929.34	6662.44	6481.08	6929.34	0	0	0	0
1642	2706044209	224.562	0.555521	0.332449	1.671	0.0947223	0.315943	568.982	444.791	469.111	201.541	376.598	494.402	568.982	0	0	0	0
1643	2706044210	53.0804	0.494823	0.388566	1.27346	0.202855	0.493965	94.4463	106.827	137.54	75.1198	66.8861	114.218	137.54	0	0	0	0
1644	2706044211	123.516	0.640944	0.30056	2.1325	0.0329656	0.155937	340.928	244.732	252.976	131.918	245.734	197.435	340.928	0	0	0	0
1645	2706044212	397.514	-0.134045	0.24722	-0.542207	0.587676	0.819074	668.035	759.446	660.685	837.311	801.18	806.056	837.311	0	0	0	0
1646	2706044213	9.85069	-0.299327	0.66069	-0.453052	0.650511	0.855703	23.0357	19.4232	7.36824	16.4897	34.8971	14.6852	34.8971	0	0	0	0
1647	2706044214	30.8491	-0.783249	0.405929	-1.92952	0.0536661	0.219588	50.6785	40.7887	34.3851	78.7842	74.1564	76.6895	78.7842	0	0	0	0
1648	2706044215	12.6007	0.82012	0.592216	1.38483	0.166103	0.442093	23.0357	34.9617	29.4729	25.6507	13.0864	14.6852	34.9617	0	0	0	0
1649	2706044216	118.27	-0.0346683	0.29484	-0.117583	0.906398	0.973619	251.089	202.001	196.486	218.031	319.89	177.854	319.89	0	0	0	0
1650	2706044217	103.3	-0.764816	0.31631	-2.41793	0.0156092	0.0924397	193.5	116.539	117.892	251.01	228.285	282.283	282.283	0	0	0	0
1652	2706044219	48.1247	-1.07755	0.437315	-2.46401	0.013739	0.0829657	80.6249	56.3272	36.8412	64.1266	145.405	177.854	177.854	0	0	0	0
1653	2706044220	69.7367	0.0985893	0.32177	0.306397	0.759303	0.907133	135.911	132.078	130.172	106.267	135.226	155.011	155.011	0	0	0	0
1654	2706044221	122.033	-0.165901	0.290071	-0.571933	0.567367	0.804406	237.268	223.366	176.838	282.157	229.739	244.754	282.157	0	0	0	0
1655	2706044222	84.4613	0.823055	0.314595	2.61624	0.00889034	0.0595615	191.196	180.635	221.047	106.267	116.324	135.43	221.047	0	0	0	0
1656	2706044223	25.2387	-0.336579	0.53597	-0.627981	0.530016	0.783776	46.0714	33.0194	44.2094	31.1472	33.4431	97.9015	97.9015	0	0	0	0
1658	2706044225	561.922	0.45423	0.265794	1.70895	0.0874597	0.301147	1202.46	1109.06	1267.34	681.575	1260.66	894.167	1267.34	0	0	0	0
1659	2706044226	588.467	0.129535	0.360095	0.359725	0.719053	0.888008	1294.61	1058.56	1058.57	487.362	1819.01	1106.29	1819.01	0	0	0	0
1660	2706044227	20.262	1.0015	0.473198	2.11645	0.0343067	0.160795	48.3749	46.6156	54.0337	25.6507	34.8971	19.5803	54.0337	0	0	0	0
1661	2706044228	21.8971	0.676715	0.484176	1.39766	0.162214	0.437712	41.4642	52.4426	54.0337	34.8116	47.9835	17.9486	54.0337	0	0	0	0
1662	2706044229	2.75869	0.528699	1.15657	0.457124	0.647582	0.853779	2.30357	7.76927	7.36824	7.32876	4.36214	1.63169	7.76927	0	0	0	0
1663	2706044230	16.3416	-0.513311	0.625803	-0.820245	0.412077	0.704042	16.125	25.2501	31.929	51.3013	53.7997	9.79015	53.7997	0	0	0	0
1664	2706044231	15.9034	-0.434779	0.613229	-0.708999	0.478325	0.75356	16.125	42.731	14.7365	53.1335	39.2593	16.3169	53.1335	0	0	0	0
1666	2706044233	2.11732	2.60841	1.55155	1.68117	0.0927302	0.312167	11.5178	3.88463	4.91216	3.66438	0	0	11.5178	0	0	0	0
1667	2706044234	4.20255	-0.611108	1.16922	-0.522664	0.601208	0.826095	0	7.76927	9.82432	18.3219	11.6324	0	18.3219	0	0	0	0
1668	2706044235	3.80856	-2.44193	1.23681	-1.97438	0.0483387	0.205119	0	3.88463	2.45608	12.8253	23.2647	3.26338	23.2647	0	0	0	0
1669	2706044236	4.8526	-2.35433	1.0563	-2.22885	0.0258242	0.132169	4.60714	1.94232	2.45608	16.4897	26.1728	6.52677	26.1728	0	0	0	0
1670	2706044237	0.603883	-2.41846	2.58847	-0.934322	0.350138	0.653396	0	0	0	5.49657	1.45405	0	5.49657	0	0	0	0
1671	2706044238	2.73277	-1.3765	1.21145	-1.13624	0.255857	0.561734	4.60714	3.88463	0	5.49657	10.1783	8.15846	10.1783	0	0	0	0
1672	2706044239	1.24873	-0.332665	1.86907	-0.177985	0.858735	0.955442	0	5.82695	0	5.49657	2.90809	0	5.82695	0	0	0	0
1673	2706044240	4.35803	-2.56947	1.21731	-2.11077	0.0347917	0.161396	0	1.94232	4.91216	25.6507	14.5405	3.26338	25.6507	0	0	0	0
1674	2706044241	3.89016	-0.104458	1.02637	-0.101775	0.918936	0.97607	4.60714	5.82695	9.82432	14.6575	7.27023	1.63169	14.6575	0	0	0	0
1675	2706044242	9.61739	-1.1282	0.659074	-1.71179	0.0869349	0.300765	9.21428	11.6539	12.2804	21.9863	26.1728	29.3704	29.3704	0	0	0	0
1676	2706044243	8.14683	-1.97806	0.803593	-2.46152	0.0138351	0.0833848	2.30357	5.82695	9.82432	34.8116	24.7188	16.3169	34.8116	0	0	0	0
1677	2706044244	9.56072	-1.20713	0.713073	-1.69286	0.090483	0.309057	6.91071	9.71159	14.7365	40.3082	18.9026	17.9486	40.3082	0	0	0	0
1678	2706044245	52.6613	-0.287096	0.35313	-0.813006	0.416215	0.707204	101.357	81.5773	81.0506	98.9382	161.399	86.4796	161.399	0	0	0	0
1679	2706044246	16.5184	-0.988318	0.522502	-1.89151	0.0585563	0.231409	18.4286	25.2501	17.1926	34.8116	47.9835	47.319	47.9835	0	0	0	0
1680	2706044247	38.0773	-0.00341104	0.432504	-0.00788673	0.993707	0.997862	66.8035	69.9234	73.6824	38.476	125.048	66.8993	125.048	0	0	0	0
1681	2706044248	28.1124	0.168489	0.421798	0.399454	0.689559	0.877217	46.0714	66.0388	51.5777	42.1404	68.3402	47.319	68.3402	0	0	0	0
1682	2706044249	60.4176	-0.353481	0.365091	-0.968199	0.332945	0.640453	87.5356	134.02	71.2263	117.26	183.21	106.06	183.21	0	0	0	0
1683	2706044250	26.6521	-0.826035	0.465017	-1.77636	0.0756743	0.273443	39.1607	40.7887	27.0169	36.6438	94.513	73.4261	94.513	0	0	0	0
1684	2706044251	19.5358	0.232259	0.472636	0.491412	0.623135	0.842128	50.6785	33.0194	34.3851	31.1472	46.5295	29.3704	50.6785	0	0	0	0
1685	2706044252	29.1029	-0.0521953	0.423162	-0.123346	0.901833	0.972236	59.8928	64.0965	34.3851	67.791	56.7078	50.5824	67.791	0	0	0	0
1686	2706044253	15.6759	0.284357	0.599877	0.474026	0.635481	0.84842	27.6428	27.1924	39.2973	42.1404	33.4431	8.15846	42.1404	0	0	0	0
1688	2706044255	30.5247	0.590657	0.45967	1.28496	0.198807	0.490264	36.8571	77.6927	83.5067	58.6301	45.0754	39.1606	83.5067	0	0	0	0
1689	2706044256	12.2882	-0.429251	0.602086	-0.71294	0.475883	0.751635	25.3393	23.3078	9.82432	18.3219	27.6269	37.5289	37.5289	0	0	0	0
1690	2706044257	50.2488	-0.395627	0.350049	-1.13021	0.258389	0.564789	103.661	62.1541	76.1385	115.428	122.14	99.5332	122.14	0	0	0	0
1693	2706044260	18.4287	0.0743588	0.616244	0.120665	0.903957	0.973403	48.3749	33.0194	24.5608	53.1335	47.9835	6.52677	53.1335	0	0	0	0
1694	2706044261	37.8214	0.6329	0.448836	1.41009	0.158513	0.434483	73.7142	54.3849	122.804	65.9588	75.6104	34.2655	122.804	0	0	0	0
1695	2706044262	44.7086	0.0859105	0.427866	0.200788	0.840864	0.949235	96.7499	102.943	56.4898	108.099	110.508	40.7923	110.508	0	0	0	0
1697	2706044264	15.1333	0.4028	0.540173	0.745687	0.455856	0.738164	25.3393	34.9617	34.3851	23.8185	37.8052	16.3169	37.8052	0	0	0	0
1699	2706044266	82.6069	-0.801145	0.324715	-2.46722	0.0136165	0.082682	131.303	114.597	88.4188	247.346	189.026	179.486	247.346	0	0	0	0
1700	2706044267	40.0945	0.274465	0.376335	0.729312	0.465811	0.745775	85.2321	66.0388	90.8749	78.7842	79.9725	55.4775	90.8749	0	0	0	0
1701	2706044268	61.4694	0.402034	0.343784	1.16944	0.242227	0.546805	126.696	147.616	112.98	73.2876	143.951	99.5332	147.616	0	0	0	0
1703	2706044270	27.1275	1.25372	0.475114	2.63878	0.00832051	0.0564914	85.2321	79.635	49.1216	31.1472	50.8916	14.6852	85.2321	0	0	0	0
1704	2706044271	1185.29	0.811341	0.36691	2.21128	0.0270164	0.136095	3494.51	2276.4	2632.92	883.115	1477.31	2672.71	3494.51	0	0	0	0
1705	2706044272	33.9426	1.03591	0.433526	2.3895	0.0168712	0.0970016	85.2321	81.5773	85.9628	20.1541	65.4321	47.319	85.9628	0	0	0	0
1706	2706044273	120.544	-0.41386	0.292385	-1.41546	0.156933	0.430909	241.875	192.289	142.453	280.325	260.274	269.229	280.325	0	0	0	0
1707	2706044274	33.3531	0.435733	0.420755	1.0356	0.30039	0.611355	78.3213	66.0388	68.7702	29.315	74.1564	65.2677	78.3213	0	0	0	0
1708	2706044275	136.338	-0.50166	0.327351	-1.53248	0.125403	0.375369	225.75	219.482	179.294	333.459	218.107	375.289	375.289	0	0	0	0
1709	2706044276	652.937	-0.104036	0.230458	-0.451433	0.651678	0.856091	1333.77	1056.62	1100.32	1178.1	1432.24	1383.67	1432.24	0	0	0	0
1710	2706044277	626.062	0.284526	0.294942	0.964685	0.334703	0.641971	1414.39	1239.2	1159.27	654.092	1407.52	1303.72	1414.39	0	0	0	0
1711	2706044278	11.0616	0.856155	0.70168	1.22015	0.222408	0.524183	18.4286	33.0194	27.0169	1.83219	27.6269	17.9486	33.0194	0	0	0	0
1713	2706044280	5.4419	-0.0357143	0.842294	-0.0424013	0.966179	0.989961	4.60714	9.71159	14.7365	12.8253	13.0864	6.52677	14.7365	0	0	0	0
1714	2706044281	404.225	-0.606421	0.258613	-2.3449	0.0190322	0.107642	649.606	520.541	601.739	1097.48	987.297	788.107	1097.48	0	0	0	0
1716	2706044283	113.658	-0.338706	0.368139	-0.920049	0.357547	0.658464	294.857	122.366	149.821	155.736	335.885	267.597	335.885	0	0	0	0
1717	2706044284	242.896	0.584083	0.25986	2.24769	0.0245962	0.128745	548.249	499.175	559.986	320.633	491.468	345.919	559.986	0	0	0	0
1719	2706044286	68.7571	0.173652	0.383499	0.452811	0.650685	0.855703	145.125	108.77	149.821	71.4554	207.929	110.955	207.929	0	0	0	0
1720	2706044287	270.791	0.0347493	0.27848	0.124782	0.900696	0.972236	571.285	508.887	442.094	448.886	760.466	398.133	760.466	0	0	0	0
1721	2706044288	76.963	0.0996928	0.308764	0.322877	0.746788	0.902248	177.375	135.962	130.172	128.253	189.026	125.64	189.026	0	0	0	0
1722	2706044289	176.675	-0.0339359	0.274347	-0.123697	0.901555	0.972236	338.625	336.021	292.273	276.661	474.019	318.18	474.019	0	0	0	0
1723	2706044290	538.041	0.33898	0.250355	1.354	0.175737	0.452661	1050.43	992.524	1255.06	923.424	1013.47	868.06	1255.06	0	0	0	0
1725	2706044292	59.4664	-0.0681483	0.324966	-0.209709	0.833895	0.945323	117.482	102.943	100.699	130.085	120.686	107.692	130.085	0	0	0	0
1726	2706044293	111.666	0.757686	0.296381	2.55646	0.0105743	0.0686441	310.982	221.424	248.064	146.575	218.107	130.535	310.982	0	0	0	0
1727	2706044294	38.2348	0.0501257	0.428524	0.116973	0.906881	0.973619	50.6785	102.943	58.9459	89.7773	84.3347	48.9507	102.943	0	0	0	0
1728	2706044295	142.475	-0.0629168	0.294071	-0.213951	0.830585	0.943742	260.303	223.366	284.905	230.856	391.138	248.017	391.138	0	0	0	0
1729	2706044296	224.635	-0.196755	0.269223	-0.730823	0.464888	0.744811	384.696	324.367	442.094	458.047	485.651	468.295	485.651	0	0	0	0
1730	2706044297	76.8257	-0.150376	0.349511	-0.430248	0.667015	0.866074	126.696	118.481	154.733	122.757	142.497	207.225	207.225	0	0	0	0
1731	2706044298	185.642	-0.094531	0.26064	-0.362688	0.716838	0.886675	350.142	345.732	297.186	370.102	364.966	391.606	391.606	0	0	0	0
1732	2706044299	210.952	-0.0674671	0.292162	-0.230924	0.817374	0.937144	398.517	411.771	329.115	430.565	334.431	492.771	492.771	0	0	0	0
1733	2706044300	140.875	-0.317176	0.294882	-1.0756	0.282104	0.595401	267.214	227.251	201.398	375.599	284.993	256.176	375.599	0	0	0	0
1734	2706044301	11.3121	-0.173984	0.593686	-0.293057	0.769479	0.911971	20.7321	13.5962	24.5608	20.1541	27.6269	22.8437	27.6269	0	0	0	0
1735	2706044302	132.566	-0.0475671	0.284513	-0.167188	0.867222	0.959946	285.643	219.482	218.591	298.647	247.188	244.754	298.647	0	0	0	0
1737	2706044304	186.342	-0.263122	0.38615	-0.681398	0.49562	0.763357	414.642	310.771	223.503	243.681	300.988	637.991	637.991	0	0	0	0
1739	2706044306	25.8345	-0.201951	0.470709	-0.429036	0.667897	0.866074	73.7142	25.2501	36.8412	60.4623	62.524	40.7923	73.7142	0	0	0	0
1740	2706044307	25.066	-0.286335	0.44741	-0.639983	0.522184	0.77891	48.3749	50.5002	27.0169	45.8047	75.6104	44.0557	75.6104	0	0	0	0
1741	2706044308	27.1815	-0.178178	0.444948	-0.400447	0.688827	0.877144	34.5535	50.5002	54.0337	47.6369	50.8916	70.1627	70.1627	0	0	0	0
1742	2706044309	59.1261	0.42738	0.340538	1.25501	0.209474	0.505583	131.303	116.539	127.716	73.2876	138.134	89.743	138.134	0	0	0	0
1743	2706044310	451.7	-0.0132859	0.242059	-0.054887	0.956228	0.986366	900.695	821.6	766.297	976.557	866.612	822.372	976.557	0	0	0	0
1744	2706044311	47.2139	0.178669	0.387867	0.460646	0.645053	0.851442	140.518	85.462	56.4898	100.77	93.059	68.531	140.518	0	0	0	0
1745	2706044312	78.1221	0.029883	0.345258	0.0865527	0.931027	0.980657	170.464	102.943	164.557	106.267	206.475	148.484	206.475	0	0	0	0
1746	2706044313	64.7064	-0.36537	0.361384	-1.01103	0.312002	0.620969	101.357	108.77	100.699	190.548	113.416	120.745	190.548	0	0	0	0
1747	2706044314	74.8902	-0.509978	0.340623	-1.49719	0.134343	0.389259	154.339	104.885	85.9628	210.702	157.037	148.484	210.702	0	0	0	0
1748	2706044315	88.661	-0.633801	0.329859	-1.92143	0.0546775	0.22227	177.375	93.2312	117.892	241.849	222.469	171.328	241.849	0	0	0	0
1750	2706044317	67.536	0.444419	0.319194	1.39232	0.163827	0.440512	177.375	126.251	130.172	106.267	141.042	93.0064	177.375	0	0	0	0
1751	2706044318	45.8056	0.115263	0.378495	0.304531	0.760724	0.90752	69.1071	83.5196	108.067	65.9588	111.962	83.2163	111.962	0	0	0	0
1752	2706044319	63.7173	0.205373	0.35195	0.583529	0.559537	0.798024	110.571	110.712	152.277	133.75	130.864	84.848	152.277	0	0	0	0
1753	2706044320	1.38374	-1.45215	1.74725	-0.831109	0.405912	0.700142	0	3.88463	0	3.66438	7.27023	1.63169	7.27023	0	0	0	0
1754	2706044321	1.52596	0.279687	1.47076	0.190165	0.84918	0.952619	2.30357	1.94232	4.91216	1.83219	2.90809	3.26338	4.91216	0	0	0	0
1755	2706044322	65.8896	0.00185711	0.331752	0.00559789	0.995534	0.998733	135.911	122.366	108.067	89.7773	167.215	135.43	167.215	0	0	0	0
1756	2706044323	92.6896	0.231587	0.320434	0.72273	0.469846	0.749545	225.75	184.52	147.365	197.876	191.934	115.85	225.75	0	0	0	0
1757	2706044324	201.952	-0.206893	0.265009	-0.780702	0.434978	0.721957	393.91	388.463	260.344	419.571	482.743	380.184	482.743	0	0	0	0
1758	2706044325	18.6354	0.184099	0.548755	0.335486	0.737259	0.896415	52.9821	46.6156	12.2804	21.9863	37.8052	44.0557	52.9821	0	0	0	0
1759	2706044326	104.568	-0.181757	0.296867	-0.612253	0.54037	0.789442	186.589	200.059	154.733	249.178	219.561	186.013	249.178	0	0	0	0
1760	2706044327	199.363	-0.178144	0.251855	-0.707328	0.479363	0.75356	393.91	324.367	319.29	421.404	459.479	370.394	459.479	0	0	0	0
1761	2706044328	35.3032	-0.510749	0.396068	-1.28955	0.197208	0.487476	64.4999	58.2695	39.2973	62.2945	88.6968	94.6381	94.6381	0	0	0	0
1762	2706044329	30.7852	0.075821	0.413748	0.183254	0.854598	0.954274	57.5892	58.2695	58.9459	51.3013	85.7887	42.424	85.7887	0	0	0	0
1763	2706044330	31.4298	-0.18176	0.454982	-0.399488	0.689534	0.877217	62.1964	67.9811	34.3851	34.8116	101.783	65.2677	101.783	0	0	0	0
1764	2706044331	49.0532	-0.460105	0.398687	-1.15405	0.24848	0.554507	122.089	46.6156	63.8581	122.757	98.8751	110.955	122.757	0	0	0	0
1765	2706044332	37.9722	-0.0377762	0.41516	-0.0909918	0.927499	0.978257	89.8392	56.3272	63.8581	47.6369	120.686	63.636	120.686	0	0	0	0
1766	2706044333	114.044	-0.158605	0.2999	-0.528859	0.596903	0.826095	258	170.924	171.926	251.01	212.291	241.49	258	0	0	0	0
1767	2706044334	5.73391	0.506409	0.802104	0.631351	0.527811	0.783339	9.21428	15.5385	12.2804	7.32876	14.5405	6.52677	15.5385	0	0	0	0
1770	2706044337	448.171	-0.626722	0.308047	-2.0345	0.0419014	0.185555	868.445	524.426	574.723	1396.13	870.974	902.325	1396.13	0	0	0	0
1771	2706044338	36.1536	-0.312487	0.38528	-0.811063	0.41733	0.7081	78.3213	52.4426	49.1216	75.1198	75.6104	84.848	84.848	0	0	0	0
1772	2706044339	31.0458	-0.236002	0.427638	-0.551874	0.581035	0.813449	66.8035	52.4426	39.2973	87.9451	62.524	47.319	87.9451	0	0	0	0
1773	2706044340	29.3605	0.551641	0.442928	1.24544	0.21297	0.511455	82.9285	40.7887	71.2263	32.9794	68.3402	40.7923	82.9285	0	0	0	0
1774	2706044341	38.396	0.0684298	0.407435	0.167953	0.866621	0.959946	76.0178	58.2695	83.5067	49.4691	113.416	62.0043	113.416	0	0	0	0
1775	2706044342	89.9975	-0.0801213	0.290534	-0.275773	0.782722	0.919566	165.857	172.866	144.909	164.897	199.204	182.749	199.204	0	0	0	0
1780	2706044347	18.604	-0.535824	0.586704	-0.913277	0.361097	0.661174	18.4286	33.0194	31.929	14.6575	78.5185	40.7923	78.5185	0	0	0	0
1781	2706044348	340.582	-0.649995	0.363161	-1.78983	0.073482	0.268153	566.678	493.349	412.621	1267.88	526.365	608.621	1267.88	0	0	0	0
1783	2706044350	64.112	-0.19001	0.356963	-0.532294	0.594522	0.825972	152.036	110.712	73.6824	124.589	187.572	97.9015	187.572	0	0	0	0
1784	2706044351	38.7402	-0.236985	0.404112	-0.586434	0.557584	0.796607	105.964	48.5579	46.6655	71.4554	103.237	75.0578	105.964	0	0	0	0
1785	2706044352	29.3177	-0.0636481	0.449289	-0.141664	0.887345	0.965932	46.0714	69.9234	41.7533	38.476	58.1619	79.9529	79.9529	0	0	0	0
1786	2706044353	348.39	-0.117631	0.236847	-0.496654	0.619433	0.838859	647.303	609.888	589.459	725.547	738.656	672.257	738.656	0	0	0	0
1787	2706044354	18.3562	0.0265523	0.48246	0.0550352	0.95611	0.986366	34.5535	40.7887	27.0169	36.6438	42.1673	29.3704	42.1673	0	0	0	0
1791	2706044358	12.3281	0.200512	0.662805	0.302521	0.762255	0.90796	9.21428	19.4232	41.7533	21.9863	14.5405	29.3704	41.7533	0	0	0	0
1792	2706044359	14.7641	0.712206	0.567587	1.2548	0.209553	0.505583	36.8571	25.2501	39.2973	10.9931	21.8107	32.6338	39.2973	0	0	0	0
1793	2706044360	21.3838	-1.33329	0.552232	-2.41437	0.0157626	0.0930262	16.125	33.0194	17.1926	31.1472	59.6159	89.743	89.743	0	0	0	0
1794	2706044361	16.2508	-0.536024	0.52918	-1.01293	0.311092	0.620594	16.125	29.1348	27.0169	31.1472	37.8052	44.0557	44.0557	0	0	0	0
1795	2706044362	24.2589	-0.493462	0.463044	-1.06569	0.286563	0.598806	36.8571	33.0194	41.7533	32.9794	75.6104	60.3726	75.6104	0	0	0	0
1796	2706044363	57.7291	-0.402272	0.397728	-1.01142	0.311814	0.620969	131.303	64.0965	83.5067	78.7842	133.772	174.591	174.591	0	0	0	0
1797	2706044364	19.695	0.302213	0.513703	0.588302	0.556329	0.79563	29.9464	46.6156	41.7533	34.8116	21.8107	45.6874	46.6156	0	0	0	0
1798	2706044365	78.8032	0.473422	0.364073	1.30035	0.193482	0.481315	223.446	145.674	142.453	98.9382	103.237	182.749	223.446	0	0	0	0
1799	2706044366	355.579	-0.892775	0.400339	-2.23005	0.0257444	0.131977	527.517	487.522	368.412	1509.72	492.922	652.677	1509.72	0	0	0	0
1800	2706044367	42.3397	0.175434	0.371804	0.471845	0.637037	0.848477	105.964	66.0388	78.5945	58.6301	90.1509	86.4796	105.964	0	0	0	0
1801	2706044368	91.2431	-0.10171	0.306942	-0.331365	0.740369	0.897755	202.714	172.866	115.436	179.555	184.664	192.54	202.714	0	0	0	0
1802	2706044369	85.9876	0.845453	0.355383	2.37899	0.0173601	0.0990825	271.821	157.328	189.118	73.2876	181.756	114.218	271.821	0	0	0	0
1803	2706044370	198.94	0.230879	0.337807	0.683463	0.494314	0.762814	492.964	452.56	255.432	489.195	318.436	264.334	492.964	0	0	0	0
1805	2706044372	178.823	-0.136093	0.329212	-0.413388	0.679322	0.872416	469.928	297.175	194.03	324.298	332.977	440.557	469.928	0	0	0	0
1808	2706044375	444.656	-0.083452	0.259792	-0.321226	0.748039	0.902387	877.66	666.215	842.435	714.554	988.751	1000.23	1000.23	0	0	0	0
1810	2706044377	84.1211	-0.393864	0.341275	-1.1541	0.248461	0.554507	154.339	153.443	95.7871	238.185	161.399	159.906	238.185	0	0	0	0
1811	2706044378	14.7404	-0.195775	0.553525	-0.353687	0.723573	0.888917	27.6428	19.4232	29.4729	23.8185	49.4376	21.212	49.4376	0	0	0	0
1812	2706044379	79.9566	0.31489	0.302464	1.04108	0.297838	0.608143	163.553	161.212	164.557	128.253	174.486	120.745	174.486	0	0	0	0
1813	2706044380	47.1867	0.503053	0.445215	1.12991	0.258515	0.564789	78.3213	83.5196	139.997	34.8116	111.962	86.4796	139.997	0	0	0	0
1815	2706044382	319.398	-0.162689	0.256051	-0.635378	0.525182	0.781309	628.874	505.002	535.425	732.876	616.516	628.201	732.876	0	0	0	0
1817	2706044384	16.5894	0.243007	0.514277	0.472522	0.636555	0.848477	43.7678	36.904	19.6486	34.8116	29.0809	26.1071	43.7678	0	0	0	0
1818	2706044385	23.7781	0.00780256	0.466135	0.0167388	0.986645	0.99654	43.7678	58.2695	29.4729	58.6301	49.4376	32.6338	58.6301	0	0	0	0
1819	2706044386	10.1578	-0.766802	0.66418	-1.15451	0.248291	0.554507	13.8214	5.82695	22.1047	23.8185	31.989	19.5803	31.989	0	0	0	0
1820	2706044387	102.513	-0.738969	0.294278	-2.51113	0.0120346	0.075446	154.339	128.193	142.453	223.527	253.004	277.388	277.388	0	0	0	0
1821	2706044388	22.6009	-0.289113	0.463454	-0.623822	0.532744	0.784693	50.6785	40.7887	22.1047	47.6369	45.0754	53.8458	53.8458	0	0	0	0
1822	2706044389	337.041	-0.629756	0.274759	-2.29203	0.0219039	0.119136	552.857	518.599	397.885	850.136	665.953	872.955	872.955	0	0	0	0
1823	2706044390	59.1783	-0.702097	0.348229	-2.01619	0.0437798	0.191967	82.9285	71.8657	93.331	168.561	148.313	114.218	168.561	0	0	0	0
1824	2706044391	58.9474	0.390805	0.325921	1.19908	0.230497	0.529515	133.607	124.308	112.98	87.9451	129.41	86.4796	133.607	0	0	0	0
1826	2706044393	0.240274	1.50183	4.00562	0.374931	0.707712	0.885934	0	0	2.45608	0	0	0	2.45608	0	0	0	0
1827	2706044394	327.69	-0.211429	0.28195	-0.749881	0.453326	0.736932	635.785	528.31	520.689	469.041	775.007	837.058	837.058	0	0	0	0
1828	2706044395	340.727	-0.542722	0.282441	-1.92154	0.0546639	0.22227	555.16	506.945	474.023	542.328	872.428	974.12	974.12	0	0	0	0
1829	2706044396	50.0563	-0.395168	0.384195	-1.02856	0.303687	0.613663	80.6249	73.808	83.5067	152.072	104.691	76.6895	152.072	0	0	0	0
1830	2706044397	23.433	-0.124999	0.44521	-0.280765	0.778891	0.918393	41.4642	33.0194	49.1216	49.4691	53.7997	40.7923	53.7997	0	0	0	0
1831	2706044398	26.6521	-0.0156101	0.468925	-0.0332892	0.973444	0.991357	41.4642	71.8657	31.929	64.1266	40.7133	52.2141	71.8657	0	0	0	0
1832	2706044399	8.34771	-0.687747	0.724417	-0.94938	0.342427	0.648188	9.21428	13.5962	12.2804	9.16095	20.3566	31.0021	31.0021	0	0	0	0
1833	2706044400	111.298	-0.25323	0.322791	-0.7845	0.432747	0.719929	172.768	155.385	228.415	276.661	257.366	179.486	276.661	0	0	0	0
1834	2706044401	42.7436	-0.415735	0.376007	-1.10566	0.268875	0.579315	76.0178	67.9811	58.9459	113.596	109.053	66.8993	113.596	0	0	0	0
1835	2706044402	290.169	-0.524081	0.329631	-1.5899	0.111857	0.351489	451.5	491.406	373.324	961.9	584.527	453.61	961.9	0	0	0	0
1836	2706044403	219.18	-0.739041	0.345417	-2.13956	0.0323901	0.154149	398.517	283.578	235.784	773.184	492.922	339.392	773.184	0	0	0	0
1837	2706044404	238.069	-0.37484	0.251309	-1.49155	0.135816	0.390887	463.017	343.79	346.307	524.006	604.883	463.4	604.883	0	0	0	0
1838	2706044405	87.0702	-0.647687	0.321798	-2.01271	0.0441453	0.192757	138.214	132.078	105.611	245.513	235.556	148.484	245.513	0	0	0	0
1839	2706044406	114.796	-0.563655	0.348667	-1.6166	0.105965	0.339654	165.857	167.039	176.838	362.774	286.447	158.274	362.774	0	0	0	0
1840	2706044407	470.003	-0.380305	0.340163	-1.11801	0.263564	0.571818	769.392	712.83	768.753	1566.52	863.704	667.362	1566.52	0	0	0	0
1841	2706044408	229.465	0.0406273	0.322993	0.125784	0.899903	0.972236	368.571	487.522	419.99	602.79	375.144	342.655	602.79	0	0	0	0
1842	2706044409	148.969	-0.0171	0.305082	-0.0560506	0.955301	0.986366	322.5	215.597	282.449	357.277	306.804	218.647	357.277	0	0	0	0
1843	2706044410	51.033	-0.320972	0.336059	-0.955106	0.339524	0.645551	87.5356	87.4043	76.1385	98.9382	129.41	107.692	129.41	0	0	0	0
1844	2706044411	76.885	-0.124321	0.348569	-0.356661	0.721346	0.888917	149.732	116.539	139.997	210.702	146.859	112.587	210.702	0	0	0	0
1845	2706044412	83.1149	-0.0147093	0.316964	-0.0464067	0.962986	0.988561	207.321	139.847	115.436	179.555	164.307	148.484	207.321	0	0	0	0
1846	2706044413	0.380708	2.33477	3.35672	0.69555	0.486711	0.758997	4.60714	0	0	0	0	0	4.60714	0	0	0	0
1847	2706044414	312.399	-0.417379	0.246812	-1.69108	0.0908218	0.30921	543.642	452.56	483.848	729.212	687.764	682.047	729.212	0	0	0	0
1848	2706044415	34.0532	-0.94177	0.448714	-2.09882	0.0358328	0.165	50.6785	56.3272	22.1047	117.26	75.6104	70.1627	117.26	0	0	0	0
1849	2706044416	100.142	-0.284835	0.32975	-0.863791	0.387702	0.686172	147.428	172.866	174.382	267.5	174.486	199.066	267.5	0	0	0	0
1851	2706044418	78.744	-0.0296644	0.30545	-0.0971172	0.922633	0.976433	161.25	128.193	142.453	130.085	171.577	168.064	171.577	0	0	0	0
1852	2706044419	3.77737	0.0334891	0.968426	0.034581	0.972414	0.991323	9.21428	9.71159	2.45608	5.49657	8.72428	8.15846	9.71159	0	0	0	0
1853	2706044420	0.178078	1.50183	4.08047	0.368053	0.712834	0.885934	0	1.94232	0	0	0	0	1.94232	0	0	0	0
1855	2706044422	342.336	0.855455	0.367793	2.32591	0.0200232	0.111187	1073.46	708.946	682.79	236.352	472.565	724.471	1073.46	0	0	0	0
1859	2706044426	50.0749	-0.0401182	0.34199	-0.117308	0.906616	0.973619	110.571	85.462	78.5945	89.7773	101.783	107.692	110.571	0	0	0	0
1860	2706044427	44.6498	-0.436779	0.406203	-1.07527	0.282253	0.595401	59.8928	81.5773	66.3141	139.246	97.4211	65.2677	139.246	0	0	0	0
1861	2706044428	27.9234	0.201053	0.41688	0.482281	0.629607	0.845275	76.0178	44.6733	46.6655	45.8047	61.0699	47.319	76.0178	0	0	0	0
1862	2706044429	29.6214	0.417198	0.411425	1.01403	0.310567	0.620594	50.6785	66.0388	68.7702	49.4691	58.1619	42.424	68.7702	0	0	0	0
1863	2706044430	257.718	0.375538	0.276859	1.35642	0.174966	0.452661	686.464	487.522	449.462	492.859	383.868	435.662	686.464	0	0	0	0
1865	2706044432	11.5801	-0.351369	0.614167	-0.572107	0.56725	0.804406	25.3393	21.3655	9.82432	34.8116	20.3566	21.212	34.8116	0	0	0	0
1866	2706044433	7.95093	0.159516	0.78507	0.203187	0.838989	0.948343	34.5535	11.6539	2.45608	9.16095	15.9945	19.5803	34.5535	0	0	0	0
1867	2706044434	214.622	-0.411606	0.28518	-1.44332	0.14893	0.415272	403.125	304.944	314.378	588.133	433.306	412.818	588.133	0	0	0	0
1868	2706044435	18.7847	-0.299655	0.47539	-0.630334	0.528476	0.783339	34.5535	29.1348	29.4729	42.1404	40.7133	39.1606	42.1404	0	0	0	0
1869	2706044436	316.657	0.492939	0.26387	1.86811	0.0617467	0.240666	677.249	609.888	749.104	566.147	568.532	419.345	749.104	0	0	0	0
1870	2706044437	37.6536	0.261756	0.39124	0.66904	0.50347	0.768622	66.8035	75.7504	83.5067	49.4691	94.513	60.3726	94.513	0	0	0	0
1871	2706044438	137.907	-0.90717	0.362795	-2.50051	0.0124016	0.0771272	186.589	203.943	139.997	511.181	244.28	287.178	511.181	0	0	0	0
1872	2706044439	77.327	-0.618223	0.322497	-1.91699	0.0552396	0.223676	133.607	124.308	81.0506	196.044	171.577	182.749	196.044	0	0	0	0
1873	2706044440	437.698	-0.516729	0.262473	-1.96869	0.0489886	0.205845	799.338	580.753	621.388	1106.64	1198.13	752.21	1198.13	0	0	0	0
1874	2706044441	19.3635	0.355876	0.530048	0.671404	0.501963	0.767073	32.25	54.3849	31.929	43.9726	18.9026	35.8972	54.3849	0	0	0	0
[truncated: 1,120 more rows]

## Sheet: Ar_RNaseH
	Var1	baseMean	log2FoldChange	lfcSE	stat	pvalue	padj	M1	M2	M3	C1	C2	C3	max	UR_Mono	UR_Coc	Alpha	Beta
48	2706042585	119.405	-1.32141	0.271411	-4.86866	1.12359e-06	1.77459e-05	25.912	35.7989	28.8418	88.6238	80.9983	75.1989	88.6238	0	1	0	-1
72	2706042609	35.9487	-1.16385	0.359768	-3.23501	0.0012164	0.00910272	9.65351	11.933	8.35604	21.4707	27.7935	22.1445	27.7935	0	1	0	-1
76	2706042613	23.1863	-1.87433	0.712245	-2.63159	0.00849872	0.0440424	3.55655	5.96648	3.77369	6.39554	7.54396	35.9847	35.9847	0	1	0	-1
85	2706042622	104.148	-0.938766	0.304985	-3.07807	0.00208343	0.0140219	42.1706	26.423	26.4159	80.8578	59.9546	56.2838	80.8578	0	1	0	-1
88	2706042625	477.716	-1.05287	0.255248	-4.12489	3.70908e-05	0.000423914	151.408	145.752	115.906	386.93	273.171	264.811	386.93	0	1	0	-1
90	2706042627	683.097	-1.34795	0.337125	-3.99837	6.37808e-05	0.000693644	229.652	182.404	105.394	623.565	354.963	420.745	623.565	0	1	0	-1
98	2706042635	1360.93	-1.08199	0.377974	-2.86261	0.00420163	0.0249636	443.553	356.284	358.771	1480.57	629.722	539.31	1480.57	0	1	0	-1
216	2706042753	2030.07	-1.29551	0.284153	-4.5592	5.13479e-06	7.33575e-05	552.282	531.016	473.599	1250.33	1060.92	1776.17	1776.17	0	1	0	-1
217	2706042754	880.177	-1.1323	0.366346	-3.0908	0.00199621	0.0134927	350.575	217.35	171.973	410.228	463.358	835.953	835.953	0	1	0	-1
223	2706042760	183.062	-0.926457	0.287717	-3.22003	0.00128177	0.00947909	57.413	55.403	53.9099	151.209	96.4833	96.4206	151.209	0	1	0	-1
229	2706042766	427.477	-1.13227	0.386929	-2.9263	0.00343024	0.0211812	165.634	103.135	89.76	173.593	229.892	426.281	426.281	0	1	0	-1
237	2706042774	220.737	-0.849161	0.227524	-3.73219	0.000189826	0.00181344	77.228	64.7789	66.3092	148.011	131.424	129.176	148.011	0	1	0	-1
278	2706042815	3442.24	-1.18295	0.362433	-3.26391	0.00109887	0.00834239	1062.39	865.139	865.254	3702.1	1521.89	1601.32	3702.1	0	1	0	-1
306	2706042843	1453.91	-1.29365	0.407682	-3.17318	0.00150781	0.0107705	514.684	418.506	200.006	479.665	1457.57	1079.54	1457.57	0	1	0	-1
318	2706042855	261.989	-0.949047	0.312979	-3.0323	0.00242697	0.0159581	88.4058	69.893	77.8998	143.9	126.262	219.138	219.138	0	1	0	-1
324	2706042861	58.4428	-1.03642	0.319942	-3.2394	0.00119782	0.00898507	15.7505	16.1947	18.0598	36.0891	35.3375	41.5208	41.5208	0	1	0	-1
365	2706042902	395.392	-1.09842	0.326859	-3.36052	0.000777964	0.0061746	130.068	119.33	86.2559	161.259	265.23	343.7	343.7	0	1	0	-1
366	2706042903	287.281	-1.64644	0.38356	-4.29251	1.76661e-05	0.00022663	63.0018	59.6648	60.9182	128.824	160.805	324.324	324.324	0	1	0	-1
368	2706042905	6131.96	-5.24142	0.895547	-5.85276	4.83478e-09	1.15029e-07	175.795	124.444	120.489	1954.75	2693.19	11818.7	11818.7	0	1	0	-1
391	2706042928	669.853	-1.00511	0.227236	-4.42321	9.72454e-06	0.000132313	206.28	185.813	196.232	476.011	377.992	426.742	476.011	0	1	0	-1
420	2706042957	157.224	-1.10225	0.266037	-4.14322	3.42467e-05	0.000395725	47.7594	46.8794	38.276	122.429	91.7187	93.1912	122.429	0	1	0	-1
498	2706043035	576.332	-3.01295	0.994599	-3.02931	0.00245112	0.0160263	60.4614	45.1747	61.9964	82.2283	260.068	1071.24	1071.24	0	1	0	-1
562	2706043100	1270.38	-1.05026	0.314199	-3.34266	0.000829795	0.00648768	366.833	341.794	382.491	678.384	617.017	1127.06	1127.06	0	1	0	-1
580	2706043121	157.955	-0.850386	0.329537	-2.58055	0.0098643	0.0497613	54.8726	34.9465	57.6836	69.8941	99.6597	122.717	122.717	0	1	0	-1
581	2706043122	2515.87	-1.57786	0.375997	-4.19645	2.71126e-05	0.000327048	601.566	506.298	562.011	3007.27	1373.79	1035.25	3007.27	0	1	0	-1
595	2706043136	74.2853	-0.838715	0.319814	-2.62251	0.00872854	0.0449734	24.3878	27.2753	19.6771	31.9777	59.1605	46.5956	59.1605	0	1	0	-1
662	2706043203	176.658	-1.5595	0.268121	-5.81639	6.01321e-09	1.35968e-07	50.2998	37.5036	31.8069	147.097	133.806	100.573	147.097	0	1	0	-1
714	2706043256	232.246	-0.894712	0.224061	-3.99317	6.51952e-05	0.000706581	80.7846	70.7453	64.1528	160.802	148.497	126.408	160.802	0	1	0	-1
729	2706043271	132.338	-0.877291	0.275083	-3.18919	0.00142673	0.0103085	38.1059	37.5036	46.3625	93.6489	92.1157	63.6653	93.6489	0	1	0	-1
739	2706043281	3283.59	-2.01217	0.385855	-5.21484	1.83981e-07	3.40148e-06	696.069	516.526	521.579	1660.56	1705.33	4017.83	4017.83	0	1	0	-1
750	2706043292	1449.33	-1.0557	0.250004	-4.22271	2.41386e-05	0.00029752	505.031	367.364	378.717	910.45	801.645	1078.62	1078.62	0	1	0	-1
779	2706043321	461.924	-1.00344	0.292705	-3.42815	0.000607719	0.00497412	165.634	135.524	108.628	296.936	221.951	355.234	355.234	0	1	0	-1
814	2706043358	75.416	-1.33468	0.319483	-4.17763	2.94556e-05	0.000352011	19.8151	14.49	21.2944	53.9052	67.1015	37.8301	67.1015	0	1	0	-1
824	2706043368	54.7955	-1.16961	0.333858	-3.50332	0.000459502	0.00391386	16.7666	17.0471	11.5906	39.7437	31.764	36.4461	39.7437	0	1	0	-1
901	2706043446	895.997	-1.04598	0.263654	-3.96725	7.27071e-05	0.000767366	332.284	236.954	210.788	730.462	545.945	462.727	730.462	0	1	0	-1
920	2706043465	2947.92	-1.74561	0.245448	-7.11193	1.14431e-12	4.61099e-11	649.833	630.742	516.727	1611.22	2418.83	2506.94	2506.94	0	1	0	-1
921	2706043466	4237.34	-1.09826	0.251434	-4.36798	1.25402e-05	0.000166303	1357.59	1102.95	1118.09	3590.64	2501.02	2216.75	3590.64	0	1	0	-1
1034	2706043581	94.4597	-0.864897	0.298903	-2.89358	0.00380883	0.0230658	29.4686	29.8324	29.1114	73.5487	61.1458	41.9822	73.5487	0	1	0	-1
1061	2706043609	214.833	-1.56511	0.367289	-4.26125	2.03283e-05	0.000255567	39.6302	55.403	47.9798	236.178	129.438	96.4206	236.178	0	1	0	-1
1062	2706043610	47.1273	-1.54702	0.471608	-3.28032	0.00103691	0.00789105	13.7181	13.6377	5.66054	51.1643	30.5729	18.9151	51.1643	0	1	0	-1
1063	2706043611	6.61201	-2.46249	0.87015	-2.82996	0.00465535	0.0271461	1.01616	0.852354	0.808649	7.76601	3.57345	4.61343	7.76601	0	1	0	-1
1065	2706043613	12034.5	-1.62695	0.391328	-4.15753	3.21713e-05	0.00037589	2997.67	2572.4	2251.82	14830.3	5333.58	5767.71	14830.3	0	1	0	-1
1085	2706043634	110.818	-0.912436	0.328255	-2.77965	0.0054417	0.0309281	48.2675	25.5706	28.5723	88.167	72.6603	49.3637	88.167	0	1	0	-1
1087	2706043636	951.348	-2.41712	0.867645	-2.78584	0.00533892	0.0304541	118.891	146.605	129.923	1587.92	177.879	487.639	1587.92	0	1	0	-1
1099	2706043649	1009.08	-1.18831	0.217032	-5.47525	4.36883e-08	8.80207e-07	294.686	257.411	262.272	630.874	635.281	742.762	742.762	0	1	0	-1
1111	2706043661	311.899	-0.811166	0.299704	-2.70656	0.00679847	0.0370322	108.221	103.987	88.1427	235.721	133.012	195.609	235.721	0	1	0	-1
1169	2706043722	67.7881	-1.07373	0.415839	-2.58208	0.00982067	0.0496244	25.912	21.3088	11.8602	24.6685	48.4402	58.1292	58.1292	0	1	0	-1
1180	2706043733	676.053	-1.3571	0.261061	-5.19839	2.01027e-07	3.67342e-06	210.345	151.719	143.4	588.846	428.418	381.992	588.846	0	1	0	-1
1218	2706043771	2178.52	-0.928509	0.278857	-3.3297	0.000869389	0.00678037	819.532	556.587	618.616	1235.71	1122.46	1701.43	1701.43	0	1	0	-1
1222	2706043776	177.276	-1.42865	0.259931	-5.49626	3.87934e-08	8.02155e-07	36.5817	47.7318	42.5888	123.799	154.056	98.266	154.056	0	1	0	-1
1223	2706043777	2056.43	-2.64138	0.247469	-10.6736	1.35284e-26	2.02475e-24	310.436	214.793	229.656	2047.94	1834.37	1257.16	2047.94	0	1	0	-1
1224	2706043778	1253.24	-2.02313	0.307701	-6.57498	4.86597e-11	1.54482e-09	229.652	186.665	236.125	1356.31	939.025	615.893	1356.31	0	1	0	-1
1225	2706043779	883.033	-1.22046	0.234732	-5.19938	1.99949e-07	3.67342e-06	222.031	230.988	245.29	711.275	568.179	500.557	711.275	0	1	0	-1
1227	2706043781	432.45	-3.19074	0.350913	-9.09268	9.66264e-20	7.59242e-18	27.9444	32.3894	49.8667	312.924	573.738	264.811	573.738	0	1	0	-1
1228	2706043782	420.964	-2.68957	0.309079	-8.70189	3.26409e-18	2.3316e-16	43.6948	46.8794	57.1445	317.036	523.71	234.823	523.71	0	1	0	-1
1229	2706043783	351.17	-3.40321	0.363809	-9.3544	8.40732e-21	7.34006e-19	26.4201	23.8659	29.1114	372.768	422.065	150.859	422.065	0	1	0	-1
1230	2706043784	218.686	-3.15269	0.368193	-8.56259	1.10356e-17	7.54016e-16	26.4201	14.49	17.5207	230.239	248.157	99.65	248.157	0	1	0	-1
1231	2706043785	638.517	-3.20758	0.319459	-10.0407	1.00991e-23	1.22082e-21	57.921	36.6512	67.657	582.451	749.234	361.231	749.234	0	1	0	-1
1232	2706043786	777.999	-2.98888	0.251726	-11.8735	1.62435e-32	3.92717e-30	70.1149	68.1883	88.9514	667.877	832.615	516.242	832.615	0	1	0	-1
1233	2706043787	1167	-2.19264	0.238849	-9.18004	4.3092e-20	3.56416e-18	201.199	165.357	186.798	1073.08	1049.8	662.027	1073.08	0	1	0	-1
1234	2706043788	390.195	-1.8877	0.270558	-6.97706	3.01426e-12	1.08895e-10	66.0503	69.893	81.6735	329.827	362.507	204.836	362.507	0	1	0	-1
1235	2706043789	367.247	-1.57586	0.229748	-6.8591	6.92959e-12	2.41997e-10	75.1957	80.9736	86.2559	293.738	273.965	226.981	293.738	0	1	0	-1
1236	2706043790	835.895	-1.33154	0.254296	-5.23618	1.63934e-07	3.07111e-06	236.257	210.531	184.372	687.52	462.564	558.225	687.52	0	1	0	-1
1239	2706043793	1832	-0.967673	0.266891	-3.62573	0.000288148	0.00257287	546.693	571.077	520.77	1558.68	1065.68	867.786	1558.68	0	1	0	-1
1252	2706043806	1044.56	-1.19438	0.356269	-3.35246	0.000800963	0.00632519	390.713	282.981	179.251	429.871	715.088	932.835	932.835	0	1	0	-1
1273	2706043827	279.575	-0.930081	0.243477	-3.82	0.000133454	0.00132736	89.4219	70.7453	92.4555	190.039	165.173	172.542	190.039	0	1	0	-1
1285	2706043839	1993.51	-1.0634	0.272089	-3.90828	9.29544e-05	0.00096421	713.343	517.379	487.885	1681.57	1077.2	1105.38	1681.57	0	1	0	-1
1293	2706043847	1504.92	-0.899306	0.271451	-3.31296	0.000923127	0.00709386	635.607	444.076	327.772	933.291	850.482	1018.18	1018.18	0	1	0	-1
1344	2706043899	93.6017	-1.23073	0.363011	-3.39033	0.000698081	0.00561143	27.9444	22.1612	23.7204	93.6489	49.2343	45.6729	93.6489	0	1	0	-1
1345	2706043900	234.445	-1.4243	0.337418	-4.22118	2.43028e-05	0.000298374	83.325	58.8124	30.1896	175.42	156.041	158.241	175.42	0	1	0	-1
1346	2706043901	234.772	-0.97894	0.338204	-2.89453	0.00379726	0.0230402	75.7038	69.0406	64.6919	217.448	150.482	83.9644	217.448	0	1	0	-1
1350	2706043905	20.0298	-2.0718	0.662194	-3.12869	0.00175588	0.0122638	5.08079	0.852354	3.77369	27.4094	14.6909	5.53611	27.4094	0	1	0	-1
1353	2706043908	50.2494	-1.44788	0.489103	-2.96027	0.00307371	0.019394	7.62119	11.0806	15.9034	58.4735	25.8083	21.6831	58.4735	0	1	0	-1
1372	2706043927	1938.5	-1.00283	0.290892	-3.44744	0.000565925	0.00469315	649.833	582.158	483.033	1530.36	861.203	1281.15	1530.36	0	1	0	-1
1380	2706043935	632.979	-0.816693	0.263314	-3.1016	0.0019248	0.0131756	229.652	202.86	176.285	437.181	299.376	412.902	437.181	0	1	0	-1
1384	2706043939	337.217	-1.12298	0.394057	-2.8498	0.00437465	0.0257194	115.334	100.578	67.657	342.161	123.086	189.612	342.161	0	1	0	-1
1400	2706043955	37.393	-1.20644	0.456912	-2.64043	0.00828011	0.0432299	8.12927	14.49	8.08649	21.4707	41.2933	13.8403	41.2933	0	1	0	-1
1424	2706043979	3109.1	-1.47364	0.352266	-4.18332	2.87279e-05	0.000344625	737.731	733.024	705.142	3322.02	2225.87	1095.23	3322.02	0	1	0	-1
1425	2706043980	810.979	-2.42002	0.372908	-6.48959	8.60679e-11	2.62633e-09	105.68	106.544	123.454	1053.89	549.915	366.767	1053.89	0	1	0	-1
1428	2706043983	850.963	-1.32806	0.351553	-3.7777	0.000158282	0.00154497	240.321	200.303	201.893	925.982	441.52	378.762	925.982	0	1	0	-1
1437	2706043993	1916.35	-1.51579	0.392806	-3.85888	0.000113908	0.00115488	460.32	431.291	422.115	2342.14	969.2	762.6	2342.14	0	1	0	-1
1446	2706044002	16872	-1.54713	0.315356	-4.90599	9.29589e-07	1.49066e-05	4103.25	3863.72	3435.68	17626.6	8538.97	9719.57	17626.6	0	1	0	-1
1447	2706044003	2928.44	-1.16046	0.383401	-3.02674	0.00247204	0.0160863	820.548	791.836	780.616	3275.88	1265	1241.93	3275.88	0	1	0	-1
1450	2706044006	1907.59	-2.23633	0.831603	-2.68918	0.00716285	0.0384835	362.769	268.491	257.689	460.935	926.716	2982.58	2982.58	0	1	0	-1
1456	2706044012	14080.1	-3.95828	0.907636	-4.36109	1.29417e-05	0.000170192	939.438	662.279	664.44	3695.71	6469.94	26345.9	26345.9	0	1	0	-1
1457	2706044013	1578.94	-2.69635	0.45222	-5.96248	2.48435e-09	6.19707e-08	240.83	149.162	171.703	654.629	873.114	2297.03	2297.03	0	1	0	-1
1471	2706044027	897.952	-1.05754	0.223924	-4.72276	2.32666e-06	3.5327e-05	301.291	246.33	226.691	564.178	536.018	635.73	635.73	0	1	0	-1
1497	2706044053	159.574	-1.12887	0.308925	-3.65418	0.00025801	0.00233696	53.8564	30.6847	46.9016	125.627	85.7629	102.879	125.627	0	1	0	-1
1498	2706044054	141.838	-1.55211	0.287525	-5.39817	6.7324e-08	1.3225e-06	29.4686	23.8659	39.6238	103.242	108.395	95.4979	108.395	0	1	0	-1
1501	2706044057	1181.09	-0.813351	0.184965	-4.39732	1.09596e-05	0.000147205	411.544	402.311	323.999	710.361	812.762	654.645	812.762	0	1	0	-1
1532	2706044088	1532.05	-1.06398	0.291455	-3.65057	0.000261656	0.00236226	502.998	492.66	325.346	1346.72	898.128	738.61	1346.72	0	1	0	-1
1535	2706044091	704.719	-0.837319	0.195573	-4.28136	1.85756e-05	0.000236369	238.289	226.726	205.127	467.788	432.785	400.445	467.788	0	1	0	-1
1556	2706044112	865.341	-0.986502	0.242685	-4.06495	4.8042e-05	0.000535447	315.517	279.572	181.137	581.537	551.9	520.856	581.537	0	1	0	-1
1558	2706044114	71.9753	-0.950778	0.286209	-3.32198	0.000893826	0.00691913	22.3555	23.0135	19.9467	45.6824	55.5871	36.4461	55.5871	0	1	0	-1
1622	2706044180	181.448	-0.811584	0.268492	-3.02274	0.00250494	0.0162666	74.1796	41.7653	57.9532	121.058	125.071	90.4232	125.071	0	1	0	-1
1659	2706044218	281.476	-1.73298	0.233768	-7.41325	1.23241e-13	5.45561e-12	60.4614	56.2553	55.2577	221.56	190.981	208.066	221.56	0	1	0	-1
1676	2706044235	17.396	-1.7212	0.602854	-2.85508	0.00430258	0.0254192	4.06463	5.11412	2.1564	19.6434	13.1027	5.53611	19.6434	0	1	0	-1
1685	2706044244	32.8817	-1.68391	0.398762	-4.22285	2.41235e-05	0.00029752	9.14543	4.26177	6.73874	27.4094	23.823	21.6831	27.4094	0	1	0	-1
1723	2706044282	1068.82	-1.10493	0.272759	-4.05095	5.10111e-05	0.000564535	313.993	305.995	278.175	945.169	592.796	556.379	945.169	0	1	0	-1
1776	2706044335	330.33	-0.814295	0.204786	-3.97631	6.99921e-05	0.000743194	116.858	95.4636	104.046	208.769	222.348	179.001	222.348	0	1	0	-1
1777	2706044336	862.074	-1.08165	0.321105	-3.36854	0.000755662	0.00601277	260.645	198.598	270.089	810.406	433.579	433.662	810.406	0	1	0	-1
1787	2706044346	3319.12	-2.78977	0.445721	-6.25901	3.87429e-10	1.13803e-08	376.487	323.894	405.133	1434.43	1784.35	4880.54	4880.54	0	1	0	-1
1818	2706044377	382.011	-0.805936	0.263571	-3.05776	0.00223	0.0148494	129.052	121.034	117.524	295.565	193.364	207.143	295.565	0	1	0	-1
1824	2706044383	2069.18	-1.17849	0.240888	-4.89225	9.96908e-07	1.5905e-05	697.593	488.399	501.093	1326.62	1234.03	1540.88	1540.88	0	1	0	-1
1858	2706044417	2200.42	-3.72999	0.818621	-4.55642	5.20318e-06	7.39982e-05	148.359	123.591	136.123	552.3	1294.38	3848.06	3848.06	0	1	0	-1
1878	2706044438	498.797	-1.03334	0.254607	-4.05857	4.93751e-05	0.00054836	129.052	153.424	148.522	386.473	283.494	291.107	386.473	0	1	0	-1
1879	2706044439	292.399	-0.893192	0.240906	-3.70765	0.000209195	0.00197448	96.027	71.5977	100.812	195.521	186.217	167.929	195.521	0	1	0	-1
1888	2706044448	1590.77	-0.980614	0.24631	-3.98123	6.85604e-05	0.000732944	537.548	461.123	421.845	1293.27	966.818	784.283	1293.27	0	1	0	-1
1906	2706044466	91.8327	-1.54397	0.291782	-5.29153	1.21295e-07	2.29658e-06	23.8797	23.8659	15.6339	61.6712	65.5133	68.2787	68.2787	0	1	0	-1
1958	2706044519	760.055	-1.08028	0.361788	-2.98594	0.00282706	0.0180598	243.37	213.088	191.38	790.305	327.567	355.234	790.305	0	1	0	-1
1991	2706044552	685.907	-0.861384	0.266434	-3.23301	0.00122494	0.00914489	251.499	185.813	208.092	554.127	384.742	334.935	554.127	0	1	0	-1
2001	2706044562	644.568	-0.863121	0.269738	-3.19985	0.00137501	0.0100038	212.885	196.041	195.693	466.417	298.979	418.438	466.417	0	1	0	-1
2013	2706044575	3913.03	-1.17675	0.361957	-3.25108	0.00114968	0.00864461	1287.47	1001.52	905.417	1437.17	2402.16	3863.75	3863.75	0	1	0	-1
2054	2706044616	628.313	-0.860824	0.232475	-3.70286	0.00021318	0.00200606	217.966	167.914	203.24	423.933	349.802	388.451	423.933	0	1	0	-1
2061	2706044623	7648.26	-4.74087	1.07547	-4.40819	1.04239e-05	0.000140611	377.503	182.404	181.407	1328.44	3071.19	15819	15819	0	1	0	-1
2067	2706044629	65.8281	-1.02563	0.326541	-3.14091	0.00168424	0.011869	20.8312	13.6377	21.8335	38.83	57.1753	34.1394	57.1753	0	1	0	-1
2106	2706044668	338.368	-0.93796	0.341183	-2.74914	0.00597514	0.03318	145.819	65.6312	97.3074	195.064	169.144	268.04	268.04	0	1	0	-1
2107	2706044669	621.622	-1.806	0.461507	-3.91326	9.1058e-05	0.000947667	132.609	120.182	113.48	873.904	229.098	271.731	873.904	0	1	0	-1
2195	2706044758	287.72	-0.921402	0.330494	-2.78795	0.00530424	0.0303665	106.189	98.873	61.1878	108.267	239.024	198.839	239.024	0	1	0	-1
2199	2706044762	65.7885	-1.45425	0.43855	-3.31604	0.00091304	0.00703354	14.7343	21.3088	11.3211	36.5459	29.7788	68.2787	68.2787	0	1	0	-1
2207	2706044770	883.268	-0.850974	0.202725	-4.19767	2.69675e-05	0.000327048	284.524	276.163	271.976	461.849	619.399	560.531	619.399	0	1	0	-1
2286	2706044850	755.877	-0.882487	0.278597	-3.16761	0.00153698	0.010954	298.751	223.317	187.337	617.626	433.579	360.309	617.626	0	1	0	-1
2309	2706044873	399.195	-0.851874	0.236954	-3.5951	0.000324273	0.00285488	143.278	109.954	123.184	292.824	234.26	213.14	292.824	0	1	0	-1
2346	2706044911	1738.71	-0.887797	0.301562	-2.944	0.00324003	0.0201652	695.052	545.506	390.308	1210.58	784.969	1208.26	1210.58	0	1	0	-1
2347	2706044912	226.578	-1.73369	0.229614	-7.55046	4.33724e-14	2.0047e-12	47.7594	46.8794	43.9366	161.259	166.761	172.542	172.542	0	1	0	-1
2360	2706044925	252.291	-1.34424	0.359175	-3.74256	0.000182152	0.00175078	77.228	62.2218	50.6753	268.612	132.218	118.104	268.612	0	1	0	-1
2371	2706044936	63.824	-2.30033	0.605182	-3.80105	0.000144082	0.00142406	11.1777	12.7853	5.39099	104.613	23.823	22.1445	104.613	0	1	0	-1
2409	2706044974	521.299	-0.813131	0.260918	-3.11642	0.00183061	0.0126731	187.481	187.518	128.845	376.423	270.788	302.641	376.423	0	1	0	-1
2413	2706044978	144.911	-1.04395	0.346489	-3.01296	0.00258717	0.0167314	47.2514	35.7989	41.7802	137.047	68.6897	73.8148	137.047	0	1	0	-1
2455	2706045022	889.98	-0.855266	0.248912	-3.43602	0.000590329	0.00488043	350.067	241.216	251.49	434.896	588.826	625.119	625.119	0	1	0	-1
2476	2706045043	206.211	-0.822181	0.258331	-3.18266	0.00145929	0.0104716	80.7846	68.1883	50.4058	102.785	147.306	130.099	147.306	0	1	0	-1
2500	2706045069	3.23571	-3.9406	1.42248	-2.77024	0.00560156	0.0316286	0.508079	0	0	1.8273	4.36756	2.76806	4.36756	0	1	0	-1
2506	2706045075	701.624	-0.920215	0.354644	-2.59476	0.00946581	0.0482972	244.894	216.498	183.294	699.854	343.449	275.422	699.854	0	1	0	-1
2528	2706045099	1014.96	-0.983394	0.306676	-3.20662	0.00134302	0.00986245	356.164	278.72	270.897	927.353	501.872	501.48	927.353	0	1	0	-1
2576	2706045147	232.91	-1.32005	0.268276	-4.92047	8.63352e-07	1.39386e-05	61.9857	58.8124	55.5272	203.287	157.629	119.488	203.287	0	1	0	-1
2579	2706045150	109.47	-0.966519	0.368289	-2.62435	0.00868155	0.0448048	42.6787	28.1277	27.7636	100.958	47.6461	58.1292	100.958	0	1	0	-1
2615	2706045186	73.3558	-1.45146	0.473281	-3.06681	0.0021636	0.0144993	18.2909	18.7518	15.0948	32.4345	30.1758	87.1938	87.1938	0	1	0	-1
2616	2706045187	207.97	-1.2488	0.309228	-4.03845	5.38055e-05	0.000593371	56.9049	60.5171	46.3625	100.958	133.409	182.692	182.692	0	1	0	-1
2623	2706045194	116.412	-1.67004	0.449131	-3.71838	0.000200504	0.00189815	28.4524	21.3088	23.7204	53.4484	52.4107	142.094	142.094	0	1	0	-1
2624	2706045195	205.216	-1.91927	0.382762	-5.01425	5.32407e-07	8.99654e-06	48.7756	32.3894	32.8851	115.12	109.586	232.517	232.517	0	1	0	-1
2625	2706045196	684.445	-1.42731	0.267431	-5.33712	9.44321e-08	1.80976e-06	194.086	157.685	141.514	418.908	413.727	588.212	588.212	0	1	0	-1
2651	2706045222	1351.65	-0.84179	0.289893	-2.90379	0.00368675	0.0224999	489.788	417.653	378.178	1158.96	663.869	662.949	1158.96	0	1	0	-1
2784	2706045355	1039.35	-1.07616	0.304992	-3.52848	0.000417957	0.0036089	280.968	274.458	324.268	569.659	531.254	897.312	897.312	0	1	0	-1
2825	2706045396	126.972	-1.26797	0.253157	-5.00862	5.48223e-07	9.21424e-06	37.5979	31.5371	29.6505	86.3397	83.7777	87.6551	87.6551	0	1	0	-1
2857	2706045430	297.794	-0.83021	0.212778	-3.90177	9.54936e-05	0.000984054	108.729	91.2018	84.6386	187.755	182.643	178.078	187.755	0	1	0	-1
2922	2706045498	36.5042	-1.36694	0.502437	-2.72063	0.00651582	0.0358028	7.62119	11.0806	8.35604	15.0752	17.4702	41.0595	41.0595	0	1	0	-1
2969	2706045545	580.644	-0.932921	0.240651	-3.87666	0.000105899	0.00108657	206.28	194.337	132.349	414.796	389.904	296.643	414.796	0	1	0	-1
2974	2706045550	1117.81	-2.47647	0.351454	-7.04636	1.83658e-12	7.03946e-11	149.883	107.397	188.685	520.779	1117.3	1100.76	1117.3	0	1	0	-1
2975	2706045551	384.101	-2.02293	0.326286	-6.19987	5.65104e-10	1.60011e-08	74.6876	55.403	69.8134	174.507	346.625	367.69	367.69	0	1	0	-1
2976	2706045552	235.654	-1.86341	0.309224	-6.02609	1.67973e-09	4.36315e-08	44.2029	32.3894	55.2577	135.677	191.378	206.22	206.22	0	1	0	-1
2977	2706045553	191.395	-1.62639	0.261407	-6.2217	4.9181e-10	1.41813e-08	42.6787	43.47	38.0065	147.097	119.512	146.246	147.097	0	1	0	-1
2978	2706045554	162.331	-1.31402	0.307631	-4.27143	1.94225e-05	0.000246149	47.7594	41.7653	34.5024	149.838	92.5128	89.5005	149.838	0	1	0	-1
2983	2706045559	191.901	-1.07715	0.281673	-3.82413	0.000131235	0.00130944	64.5261	40.913	56.875	154.407	119.115	102.879	154.407	0	1	0	-1
2993	2706045569	943.235	-0.942298	0.29564	-3.18731	0.00143602	0.0103519	326.695	263.377	266.315	843.754	504.254	435.508	843.754	0	1	0	-1
3012	2706045589	2049.98	-0.828028	0.30174	-2.74417	0.00606635	0.0335679	749.417	625.628	586.27	931.464	1075.61	1715.73	1715.73	0	1	0	-1
3040	2706045617	171.548	-1.02872	0.292211	-3.52047	0.000430782	0.00370945	51.8241	58.8124	39.8933	120.145	87.3511	119.488	120.145	0	1	0	-1
3079	2706045656	620.107	-0.867572	0.274419	-3.16149	0.00156963	0.0111614	242.354	159.39	181.407	483.777	318.832	345.084	483.777	0	1	0	-1
3084	2706045661	858.28	-1.08521	0.338832	-3.20281	0.00136096	0.00992459	249.467	254.854	223.457	858.829	397.845	411.056	858.829	0	1	0	-1
3087	2706045664	198.068	-0.829103	0.308036	-2.69158	0.00711144	0.0383498	72.6553	62.2218	54.7186	169.939	104.424	89.9618	169.939	0	1	0	-1
3101	2706045678	789.272	-0.947491	0.18542	-5.10998	3.22187e-07	5.62574e-06	244.386	239.511	228.848	520.322	530.062	450.732	530.062	0	1	0	-1
637	2706043178	48.8093	-0.993658	0.3506	-2.83416	0.0045946	0.0268417	15.2424	15.3424	12.9384	21.4707	40.8962	31.8326	40.8962	0	1	1	0
1294	2706043848	31.364	-1.29135	0.3928	-3.28755	0.00101062	0.00770965	6.60503	8.52354	8.62559	21.4707	19.8525	22.6058	22.6058	0	1	1	0
42	2706042579	13.4786	3.82715	0.827574	4.62455	3.75417e-06	5.51372e-05	5.58887	11.0806	15.9034	0	1.19115	1.38403	15.9034	1	0	0	1
46	2706042583	196.03	2.4626	0.313529	7.85446	4.01512e-15	2.03541e-13	124.479	155.128	156.608	17.8161	38.1169	31.3713	156.608	1	0	0	1
49	2706042586	1036.5	0.996559	0.323567	3.07992	0.00207056	0.0139652	898.284	526.755	429.123	300.133	269.994	413.363	898.284	1	0	0	1
56	2706042593	827.376	1.40127	0.473544	2.95911	0.00308526	0.019394	592.928	595.795	407.829	59.3871	318.037	283.264	595.795	1	0	0	1
58	2706042595	455.74	0.806865	0.294598	2.73887	0.00616517	0.0340547	273.855	277.867	217.796	99.5876	185.423	192.38	277.867	1	0	0	1
108	2706042645	1585.14	0.907454	0.259893	3.49165	0.000480051	0.00405591	725.029	953.784	1031.57	424.389	637.663	535.158	1031.57	1	0	0	1
232	2706042769	79.4608	1.20284	0.304254	3.95342	7.70415e-05	0.000809838	43.1867	53.6983	49.3276	18.273	31.367	20.2991	53.6983	1	0	0	1
319	2706042856	606.755	0.958713	0.239763	3.99859	6.37217e-05	0.000693644	368.357	371.626	321.034	152.122	213.613	226.981	371.626	1	0	0	1
383	2706042920	261.911	1.42609	0.362674	3.93217	8.41835e-05	0.000881963	143.786	158.538	198.119	35.6323	79.4101	89.5005	198.119	1	0	0	1
408	2706042945	380.61	1.22325	0.246529	4.96189	6.98096e-07	1.14875e-05	223.047	207.974	269.55	90.908	134.203	106.57	269.55	1	0	0	1
422	2706042959	1310.91	4.19983	0.318604	13.182	1.11431e-39	4.37783e-37	1379.94	960.603	970.109	44.3119	57.9694	90.4232	1379.94	1	0	0	1
438	2706042975	488.763	1.02383	0.330385	3.09889	0.00194248	0.0131862	249.467	299.176	312.678	87.7102	231.083	153.166	312.678	1	0	0	1
449	2706042986	273.445	4.0309	0.269752	14.943	1.73105e-50	1.81357e-47	271.822	200.303	212.405	17.8161	15.882	11.9949	271.822	1	0	0	1
464	2706043001	154.237	0.947691	0.267722	3.53983	0.000400378	0.00347621	78.7523	91.2018	96.7683	57.5598	46.4549	47.5183	96.7683	1	0	0	1
499	2706043036	61.4162	1.8368	0.314955	5.83194	5.47861e-09	1.25688e-07	50.8079	39.2083	37.4674	15.0752	12.7056	11.0722	50.8079	1	0	0	1
502	2706043040	742.445	1.79374	0.292412	6.13429	8.55395e-10	2.33783e-08	359.72	510.56	633.711	173.593	176.687	131.483	633.711	1	0	0	1
510	2706043048	971.309	1.08313	0.239314	4.52598	6.01172e-06	8.39771e-05	626.462	648.641	477.103	230.239	343.052	325.247	648.641	1	0	0	1
511	2706043049	1075.29	1.03337	0.26394	3.91517	9.03387e-05	0.000943305	661.011	647.789	602.713	225.671	414.124	381.069	661.011	1	0	0	1
512	2706043050	1333.09	0.895065	0.233175	3.8386	0.00012374	0.00123858	849.508	796.098	656.623	337.136	575.326	442.428	849.508	1	0	0	1
514	2706043052	536.608	0.960273	0.306116	3.13695	0.00170714	0.0119499	252.515	345.203	332.894	238.005	166.761	121.333	345.203	1	0	0	1
515	2706043053	173.12	0.895579	0.282147	3.17415	0.00150274	0.0107588	85.3573	109.101	102.159	44.7687	80.6013	51.209	109.101	1	0	0	1
522	2706043060	405.863	1.19313	0.2632	4.53315	5.81112e-06	8.15373e-05	224.571	221.612	294.618	140.245	116.336	100.111	294.618	1	0	0	1
545	2706043083	1775.66	1.02532	0.250493	4.09319	4.25471e-05	0.000475891	901.841	970.831	1249.9	511.186	721.044	473.799	1249.9	1	0	0	1
573	2706043114	68.5596	1.95647	0.334733	5.84487	5.06951e-09	1.1791e-07	55.8887	49.4365	39.6238	18.273	11.5145	10.6109	55.8887	1	0	0	1
582	2706043123	590.969	0.973634	0.204987	4.74974	2.03674e-06	3.10752e-05	381.059	324.747	331.546	161.259	226.319	190.073	381.059	1	0	0	1
605	2706043146	418.284	0.805808	0.236651	3.40505	0.000661516	0.00537247	262.677	248.035	196.771	114.206	188.202	139.787	262.677	1	0	0	1
618	2706043159	100.36	0.832813	0.322136	2.58529	0.00972984	0.0493965	43.1867	58.8124	66.3092	34.2618	46.4549	24.9125	66.3092	1	0	0	1
621	2706043162	168.593	0.952321	0.272585	3.49367	0.000476428	0.00403615	90.4381	89.4971	111.594	52.0779	51.2195	61.8199	111.594	1	0	0	1
658	2706043199	1169.53	1.9495	0.214052	9.10759	8.42309e-20	6.78815e-18	983.133	779.904	708.646	191.409	275.553	229.749	983.133	1	0	0	1
688	2706043229	69.6729	1.33202	0.391541	3.402	0.000668935	0.00540479	28.4524	47.7318	53.6404	13.7047	18.6614	24.4512	53.6404	1	0	0	1
737	2706043279	40.252	1.29179	0.355764	3.63103	0.000282288	0.00252772	28.9605	21.3088	25.3377	8.22283	14.2938	11.5336	28.9605	1	0	0	1
738	2706043280	314.126	1.55334	0.261924	5.93053	3.01967e-09	7.30064e-08	178.844	198.598	237.473	61.6712	94.498	75.6602	237.473	1	0	0	1
742	2706043284	180.609	1.8716	0.32027	5.84381	5.10204e-09	1.1791e-07	82.8169	136.377	150.948	35.1754	44.0726	33.2167	150.948	1	0	0	1
753	2706043295	372.407	0.959382	0.289736	3.31122	0.000928889	0.00712073	217.966	257.411	177.364	93.1921	183.04	95.0366	257.411	1	0	0	1
805	2706043349	332.235	1.24525	0.33386	3.72986	0.000191586	0.00182471	289.097	190.075	147.444	121.058	111.571	54.8998	289.097	1	0	0	1
806	2706043350	77.0348	1.16306	0.408153	2.84956	0.00437795	0.0257194	54.3645	47.7318	39.6238	35.6323	23.823	9.6882	54.3645	1	0	0	1
816	2706043360	523.298	1.02875	0.280804	3.6636	0.000248695	0.00226565	362.26	269.344	299.739	116.947	169.938	206.682	362.26	1	0	0	1
817	2706043361	193.836	1.72385	0.294593	5.85164	4.86761e-09	1.15029e-07	129.052	128.705	134.775	27.4094	52.0136	50.7477	134.775	1	0	0	1
818	2706043362	618.443	2.20649	0.278984	7.909	2.5946e-15	1.38217e-13	475.562	457.714	412.68	85.8829	90.1305	137.48	475.562	1	0	0	1
821	2706043365	113.653	2.10736	0.309798	6.80235	1.02923e-11	3.51615e-10	80.2765	63.0742	98.6552	19.1866	20.2496	22.6058	98.6552	1	0	0	1
856	2706043401	541.427	1.54007	0.318638	4.83331	1.34284e-06	2.07909e-05	268.266	344.351	440.175	90.4511	157.629	152.243	440.175	1	0	0	1
910	2706043455	196.739	1.26224	0.323306	3.90418	9.45452e-05	0.000977485	97.0431	132.967	133.966	41.571	51.2195	72.4308	133.966	1	0	0	1
922	2706043467	45.4319	1.49028	0.391422	3.80736	0.000140456	0.0013926	23.3716	40.0606	25.0681	9.13648	10.3233	14.3016	40.0606	1	0	0	1
923	2706043468	89.9454	2.83723	0.532792	5.32523	1.00828e-07	1.92062e-06	76.2119	80.9736	52.5622	1.8273	11.1174	18.4537	80.9736	1	0	0	1
948	2706043493	146.514	1.76392	0.321783	5.48171	4.21223e-08	8.65296e-07	91.4543	109.101	98.3856	21.4707	50.4254	25.8352	109.101	1	0	0	1
949	2706043494	4.01053	3.64637	1.29837	2.80843	0.00497845	0.0287106	3.04848	1.70471	4.85189	0.456824	0	0.461343	4.85189	1	0	0	1
958	2706043503	16.436	1.64048	0.571271	2.87163	0.00408364	0.0244474	10.1616	15.3424	7.54739	2.74094	2.3823	5.99746	15.3424	1	0	0	1
970	2706043515	15.6503	1.89426	0.566367	3.34458	0.000824083	0.00646856	10.1616	15.3424	7.54739	3.65459	4.36756	1.38403	15.3424	1	0	0	1
993	2706043538	78.1155	1.12815	0.416368	2.7095	0.00673857	0.0368336	32.009	34.0941	72.2393	22.3844	20.6466	27.6806	72.2393	1	0	0	1
1043	2706043590	1.98291	4.52428	1.6445	2.75116	0.00593838	0.0330474	1.01616	2.55706	1.6173	0	0	0	2.55706	1	0	0	1
1057	2706043605	24.8233	1.93728	0.551537	3.5125	0.000443905	0.00380162	10.6697	17.8994	22.3726	3.19777	3.1764	8.30417	22.3726	1	0	0	1
1066	2706043614	11285.4	0.943375	0.229619	4.10844	3.98347e-05	0.000451921	7695.37	6537.55	5515.52	3742.3	3240.33	4046.44	7695.37	1	0	0	1
1067	2706043615	236.382	1.28215	0.297023	4.31667	1.58399e-05	0.000204036	122.447	145.752	170.625	83.142	55.5871	59.0519	170.625	1	0	0	1
1076	2706043625	20.3016	2.77933	0.670559	4.1448	3.4011e-05	0.000394453	7.11311	17.8994	21.0249	0.456824	4.76461	2.30671	21.0249	1	0	0	1
1082	2706043631	530.754	0.80886	0.283184	2.85631	0.00428601	0.025369	330.251	305.995	260.924	118.317	260.465	184.076	330.251	1	0	0	1
1136	2706043689	293.216	0.862411	0.287429	3.00044	0.00269594	0.0173634	194.594	182.404	127.497	68.9804	139.762	94.5753	194.594	1	0	0	1
1170	2706043723	123.778	1.0185	0.334442	3.04539	0.0023238	0.0153762	75.7038	75.8595	67.657	24.6685	38.1169	53.9771	75.8595	1	0	0	1
1172	2706043725	114.152	1.39427	0.377449	3.69392	0.000220821	0.00205947	47.2514	76.7118	91.3773	19.6434	34.1463	36.9074	91.3773	1	0	0	1
1175	2706043728	35.7492	1.32141	0.44849	2.94636	0.00321541	0.0200915	19.307	34.9465	14.0166	6.39554	11.9115	10.6109	34.9465	1	0	0	1
1187	2706043740	121.949	1.1664	0.333145	3.50118	0.0004632	0.0039347	52.3322	73.3024	94.3424	29.6936	47.249	32.7553	94.3424	1	0	0	1
1198	2706043751	3258.17	0.947196	0.236658	4.00238	6.27082e-05	0.000686731	1585.21	1971.49	2076.61	1131.55	1012.88	1050.48	2076.61	1	0	0	1
1208	2706043761	1387.92	1.12925	0.253175	4.46037	8.18167e-06	0.000111804	848.492	887.3	783.311	529.002	348.213	369.997	887.3	1	0	0	1
1216	2706043769	970.325	1.56164	0.27923	5.59269	2.23584e-08	4.71626e-07	466.417	636.708	790.05	228.869	279.921	204.375	790.05	1	0	0	1
1221	2706043775	201.875	0.808841	0.264465	3.0584	0.00222522	0.014849	102.124	121.887	114.828	53.4484	92.5128	67.356	121.887	1	0	0	1
1242	2706043796	2874.36	1.04762	0.237489	4.41125	1.02775e-05	0.000139234	1540.5	1539.35	2007.07	1002.27	935.848	769.52	2007.07	1	0	0	1
1268	2706043822	246.544	1.772	0.320468	5.5294	3.21331e-08	6.68837e-07	121.939	170.471	205.666	38.83	63.131	59.5132	205.666	1	0	0	1
1298	2706043852	105.76	1.82167	0.361148	5.0441	4.55653e-07	7.78325e-06	69.6069	82.6783	66.0397	11.4206	34.9404	21.6831	82.6783	1	0	0	1
1299	2706043853	202.498	1.73793	0.231783	7.49811	6.4744e-14	2.94914e-12	135.149	151.719	125.341	40.2005	49.6313	44.7502	151.719	1	0	0	1
1300	2706043854	158.749	1.42311	0.329594	4.31777	1.57613e-05	0.000203859	136.673	104.839	68.1961	36.0891	34.9404	51.6704	136.673	1	0	0	1
1302	2706043856	2838.76	1.27931	0.249073	5.13628	2.80224e-07	5.00423e-06	1966.77	1791.65	1576.06	602.551	814.748	957.286	1966.77	1	0	0	1
1304	2706043858	1566.63	0.871891	0.238565	3.65474	0.000257444	0.00233696	846.968	849.797	970.379	518.495	474.078	590.057	970.379	1	0	0	1
1305	2706043859	285.532	1.15269	0.253544	4.54632	5.45909e-06	7.72879e-05	198.151	159.39	164.425	68.9804	84.1747	101.034	198.151	1	0	0	1
1306	2706043860	1198.98	1.04596	0.248501	4.20909	2.56406e-05	0.000313573	810.894	600.057	727.784	348.1	333.522	435.969	810.894	1	0	0	1
1330	2706043885	123.195	1.88836	0.408158	4.62654	3.71825e-06	5.48661e-05	92.9785	105.692	59.5705	11.8774	25.8083	36.9074	105.692	1	0	0	1
1338	2706043893	328.729	0.956776	0.260356	3.67487	0.000237971	0.002185	178.844	161.095	229.387	90.4511	130.233	104.263	229.387	1	0	0	1
1339	2706043894	2772.71	1.55862	0.261564	5.95885	2.54015e-09	6.28638e-08	1424.15	1951.04	2050.19	543.621	821.895	672.176	2050.19	1	0	0	1
1349	2706043904	501.761	1.00743	0.328313	3.06852	0.00215125	0.0144474	191.546	281.277	398.394	179.989	154.85	145.323	398.394	1	0	0	1
1403	2706043958	281.59	0.847556	0.244461	3.46704	0.000526216	0.00441039	147.343	149.162	178.981	83.5988	104.424	102.418	178.981	1	0	0	1
1410	2706043965	351.795	1.41614	0.291251	4.86228	1.16041e-06	1.81701e-05	162.077	262.525	245.829	75.8328	117.527	85.3484	262.525	1	0	0	1
1474	2706044030	326.251	0.81777	0.269401	3.03551	0.00240131	0.0158225	162.585	179.847	204.049	126.54	94.101	117.181	204.049	1	0	0	1
1480	2706044036	716.725	1.02095	0.265553	3.84463	0.000120736	0.00121237	357.688	415.949	485.728	182.273	239.819	258.352	485.728	1	0	0	1
1486	2706044042	46.396	1.56191	0.380535	4.1045	4.05196e-05	0.000456463	23.8797	28.98	37.7369	11.8774	14.6909	7.84283	37.7369	1	0	0	1
1491	2706044047	49.0789	1.41279	0.365373	3.86671	0.000110311	0.00112568	27.4363	28.1277	37.7369	9.13648	15.0879	14.763	37.7369	1	0	0	1
1508	2706044064	156.116	1.84147	0.372163	4.94801	7.49759e-07	1.22098e-05	60.4614	113.363	143.131	32.4345	40.4992	26.2965	143.131	1	0	0	1
1517	2706044073	619.516	0.859337	0.322546	2.66423	0.00771656	0.0410375	264.709	286.391	489.233	191.409	281.509	171.158	489.233	1	0	0	1
1528	2706044084	19.5622	1.40144	0.504904	2.77565	0.00550917	0.0311988	9.65351	10.2282	16.9816	5.93871	6.74986	3.2294	16.9816	1	0	0	1
1539	2706044095	86.2514	2.13264	0.340171	6.26933	3.62616e-10	1.08117e-08	64.5261	57.96	63.0746	21.9276	15.882	8.76551	64.5261	1	0	0	1
1540	2706044096	992.237	2.90981	0.197354	14.7441	3.35563e-49	2.63669e-46	911.494	729.615	686.543	115.12	123.88	98.266	911.494	1	0	0	1
1579	2706044135	434.277	1.43567	0.298546	4.80886	1.51794e-06	2.33867e-05	224.063	277.867	328.851	115.12	154.056	74.7375	328.851	1	0	0	1
1599	2706044155	989.581	1.05151	0.254665	4.129	3.64338e-05	0.000417925	506.555	548.063	696.247	278.206	404.197	257.891	696.247	1	0	0	1
1610	2706044168	970.885	0.88867	0.230083	3.86239	0.000112285	0.00114211	705.214	556.587	421.845	289.17	392.286	305.87	705.214	1	0	0	1
1668	2706044227	120.408	1.50337	0.343064	4.38219	1.17492e-05	0.000157139	58.4291	80.1212	94.3424	31.5209	41.6903	18.9151	94.3424	1	0	0	1
1699	2706044258	487.276	1.55344	0.285144	5.44793	5.09604e-08	1.01372e-06	274.363	304.29	374.944	126.54	156.835	79.3509	374.944	1	0	0	1
1700	2706044259	268.683	3.01069	0.408394	7.37203	1.68055e-13	7.23558e-12	114.318	199.451	305.4	29.2367	39.308	18.4537	305.4	1	0	0	1
1713	2706044272	129.611	1.14997	0.422987	2.71868	0.00655428	0.0359513	79.7684	90.3495	66.5788	17.3593	35.3375	61.3586	90.3495	1	0	0	1
1746	2706044305	979.546	3.36749	0.277152	12.1503	5.71319e-34	1.63241e-31	1007.52	858.32	523.465	66.6963	102.439	81.6577	1007.52	1	0	0	1
1757	2706044316	388.429	1.49928	0.353941	4.23597	2.27569e-05	0.000282707	167.666	203.713	373.057	84.5124	106.807	101.957	373.057	1	0	0	1
1790	2706044349	20.7087	2.77603	0.571083	4.861	1.16796e-06	1.81728e-05	9.65351	18.7518	18.8685	2.28412	3.97051	1.38403	18.8685	1	0	0	1
1814	2706044373	3378.61	1.70099	0.327555	5.193	2.06933e-07	3.75948e-06	1649.73	2023.49	3061.54	968.924	659.501	652.339	3061.54	1	0	0	1
1815	2706044374	2390.52	1.10283	0.188575	5.84825	4.96776e-09	1.1652e-07	1403.82	1429.4	1469.85	713.559	753.999	720.156	1469.85	1	0	0	1
1833	2706044392	634.15	2.73232	0.346699	7.88096	3.24885e-15	1.70186e-13	285.541	489.251	656.892	68.0668	94.8951	77.5056	656.892	1	0	0	1
1861	2706044421	1560.09	0.91801	0.332305	2.76255	0.00573516	0.0323039	924.196	834.454	935.068	318.406	481.622	735.842	935.068	1	0	0	1
1862	2706044422	1498.43	0.959491	0.28195	3.40306	0.000666362	0.00539788	1047.15	804.622	779.268	332.568	514.975	611.74	1047.15	1	0	0	1
1863	2706044423	1005.79	1.74304	0.348288	5.0046	5.59772e-07	9.35832e-06	835.79	683.588	545.029	281.86	294.612	103.802	835.79	1	0	0	1
1864	2706044424	5993.36	2.0966	0.271295	7.72813	1.09141e-14	5.27738e-13	4772.39	4069.99	4036.24	1296.01	1365.85	661.104	4772.39	1	0	0	1
1865	2706044425	240.629	1.59058	0.422883	3.76128	0.000169047	0.00163482	146.835	151.719	176.555	99.1308	49.6313	24.9125	176.555	1	0	0	1
1905	2706044465	1144.95	4.92741	0.419308	11.7513	6.95375e-32	1.56112e-29	452.191	893.267	1514.33	33.805	36.1316	35.062	1514.33	1	0	0	1
1931	2706044491	1418.59	1.23027	0.359469	3.42246	0.000620568	0.00506609	529.927	766.266	1282.79	335.309	534.43	366.767	1282.79	1	0	0	1
1977	2706044538	2248.66	1.12264	0.299556	3.7477	0.000178466	0.00172061	1115.74	1312.62	1610.02	532.657	1026.77	524.547	1610.02	1	0	0	1
1979	2706044540	1874.36	1.35026	0.294882	4.57898	4.67249e-06	6.73653e-05	990.754	1054.36	1480.1	410.228	733.352	406.904	1480.1	1	0	0	1
1982	2706044543	6238.37	0.978394	0.379219	2.58002	0.00987942	0.0497613	3619.05	3959.18	3364.25	851.063	2969.94	2309.94	3959.18	1	0	0	1
1985	2706044546	110.242	1.18693	0.261328	4.54192	5.57439e-06	7.85664e-05	78.7523	58.8124	65.5006	27.8663	40.1021	29.9873	78.7523	1	0	0	1
1986	2706044547	2448.83	6.15078	0.214088	28.7301	1.60562e-181	5.04646e-178	2459.61	2018.37	1934.56	29.6936	37.7198	30.91	2459.61	1	0	0	1
1995	2706044556	129.255	1.14264	0.249276	4.58381	4.56569e-06	6.6435e-05	83.8331	77.5642	74.3957	32.8913	49.6313	34.6007	83.8331	1	0	0	1
2010	2706044572	235.011	1.26987	0.343338	3.69861	0.000216781	0.00203386	90.9462	145.752	195.154	68.5236	80.6013	51.6704	195.154	1	0	0	1
2035	2706044597	89.4671	1.98662	0.388403	5.11486	3.13981e-07	5.54406e-06	40.6463	57.96	87.0645	17.3593	23.0289	12.4563	87.0645	1	0	0	1
2037	2706044599	113.844	1.79747	0.351202	5.11806	3.08687e-07	5.48138e-06	67.5745	75.8595	88.9514	15.0752	38.911	20.7604	88.9514	1	0	0	1
2052	2706044614	30.711	1.82476	0.405326	4.50195	6.73328e-06	9.33883e-05	18.7989	19.6041	24.2595	6.39554	6.35281	6.92014	24.2595	1	0	0	1
2063	2706044625	1760.47	1.31666	0.330146	3.98813	6.65962e-05	0.000719285	738.747	1063.74	1468.24	357.693	636.472	474.26	1468.24	1	0	0	1
2092	2706044654	982.477	1.58716	0.29546	5.37182	7.79441e-08	1.51221e-06	441.521	719.386	764.443	195.977	280.318	234.362	764.443	1	0	0	1
2116	2706044678	246.71	2.83186	0.389159	7.27687	3.41649e-13	1.43174e-11	115.842	178.142	267.663	19.1866	39.308	29.9873	267.663	1	0	0	1
2121	2706044683	121.602	1.07385	0.296875	3.61719	0.000297814	0.00265137	64.5261	70.7453	80.8649	42.0278	30.5729	39.6755	80.8649	1	0	0	1
2154	2706044717	174.07	1.20627	0.339287	3.55531	0.000377535	0.00329609	79.7684	103.987	133.158	68.0668	44.4697	39.2141	133.158	1	0	0	1
2238	2706044801	870.074	1.07538	0.309445	3.47518	0.000510502	0.00429013	528.402	586.419	448.531	154.407	363.301	296.182	586.419	1	0	0	1
2241	2706044804	642.024	3.35518	0.233807	14.3502	1.06162e-46	5.56113e-44	635.607	456.009	464.164	52.9916	52.8077	58.5905	635.607	1	0	0	1
2253	2706044816	2016.89	1.14389	0.363507	3.14682	0.00165058	0.0116579	812.419	1117.44	1681.72	835.074	555.077	422.59	1681.72	1	0	0	1
2261	2706044824	921.016	0.883463	0.246651	3.58183	0.00034119	0.00299542	449.142	524.197	594.357	358.607	325.581	252.354	594.357	1	0	0	1
2270	2706044833	91.2341	1.65103	0.45028	3.66666	0.000245736	0.0022452	32.009	46.0271	100.003	23.7548	20.2496	19.8377	100.003	1	0	0	1
2276	2706044839	1112.64	1.72894	0.254773	6.78618	1.15145e-11	3.8914e-10	623.921	895.824	729.671	214.25	250.936	274.96	895.824	1	0	0	1
2277	2706044840	6083.97	1.33911	0.249576	5.36552	8.07174e-08	1.55641e-06	3065.24	3889.29	4469.94	1523.05	1716.45	1720.35	4469.94	1	0	0	1
2312	2706044876	410.55	0.807322	0.212845	3.79299	0.000148841	0.00146648	238.289	236.954	216.448	119.688	177.482	136.096	238.289	1	0	0	1
2335	2706044899	2118.49	0.85004	0.255936	3.3213	0.000895987	0.00691913	1051.72	1195	1333.46	888.066	754.793	545.307	1333.46	1	0	0	1
2339	2706044904	1307.76	0.903743	0.233156	3.87613	0.000106133	0.00108657	886.09	834.454	551.768	379.164	497.504	439.198	886.09	1	0	0	1
2373	2706044938	25.7845	1.41933	0.532937	2.66321	0.00773982	0.0410916	7.11311	22.1612	19.6771	5.02506	10.3233	5.07477	22.1612	1	0	0	1
2374	2706044939	13.394	1.62382	0.577769	2.81051	0.00494634	0.0285778	14.2262	6.81883	6.19964	3.65459	3.57345	2.30671	14.2262	1	0	0	1
2375	2706044940	73.2325	1.05233	0.3587	2.93375	0.00334899	0.0207611	52.3322	44.3224	35.0415	12.7911	26.6024	29.0646	52.3322	1	0	0	1
2376	2706044941	360.922	1.56661	0.270759	5.78601	7.20782e-09	1.59537e-07	287.573	219.055	210.788	65.3258	88.9393	107.032	287.573	1	0	0	1
2415	2706044981	893.169	1.33798	0.318864	4.19607	2.71586e-05	0.000327048	655.93	551.473	493.815	280.49	340.272	125.024	655.93	1	0	0	1
2416	2706044982	1349.71	1.10933	0.243221	4.561	5.0911e-06	7.30654e-05	850.525	738.138	847.734	461.392	503.46	282.803	850.525	1	0	0	1
2436	2706045002	1632.61	1.9381	0.464449	4.1729	3.00748e-05	0.000358049	685.399	1016.86	1655.3	170.852	258.083	523.624	1655.3	1	0	0	1
2444	2706045011	42.8169	1.32829	0.360226	3.68737	0.000226585	0.00209458	28.9605	23.0135	28.8418	13.7047	14.6909	7.38148	28.9605	1	0	0	1
2449	2706045016	107.974	2.53965	0.445622	5.69912	1.20424e-08	2.59242e-07	41.6625	79.2689	117.524	9.5933	21.4407	15.2243	117.524	1	0	0	1
2459	2706045026	492.425	1.18265	0.288495	4.09938	4.1425e-05	0.000464995	287.573	284.686	327.772	95.0194	165.57	173.465	327.772	1	0	0	1
2460	2706045027	301.633	2.01623	0.286325	7.04175	1.89843e-12	7.18888e-11	266.234	205.417	173.59	40.6573	83.3806	50.7477	266.234	1	0	0	1
2462	2706045029	534.722	1.95234	0.278684	7.00558	2.45971e-12	9.09515e-11	320.09	311.109	480.877	108.267	123.88	87.1938	480.877	1	0	0	1
2483	2706045051	73.1635	1.0503	0.278292	3.77408	0.000160598	0.00156273	48.2675	43.47	39.3542	20.5571	28.1906	20.2991	48.2675	1	0	0	1
2496	2706045065	1219.58	1.50544	0.351442	4.2836	1.83896e-05	0.000234954	508.587	703.192	1130.49	373.225	316.846	229.749	1130.49	1	0	0	1
2517	2706045086	71.8211	1.2453	0.332869	3.74111	0.000183208	0.00175556	47.7594	50.2889	36.1196	26.9526	15.882	17.9924	50.2889	1	0	0	1
2583	2706045154	1300.96	0.941779	0.316174	2.97868	0.00289494	0.0184186	942.487	837.864	507.023	268.156	541.18	480.719	942.487	1	0	0	1
2621	2706045192	107.451	1.17005	0.34097	3.43153	0.000600197	0.00492538	51.8241	57.1077	84.9081	24.6685	32.9552	37.8301	84.9081	1	0	0	1
2629	2706045200	1251.99	0.844185	0.253925	3.32454	0.00088564	0.00688943	651.358	616.252	843.421	420.735	398.639	464.111	843.421	1	0	0	1
2656	2706045227	2711.62	1.2543	0.252309	4.97128	6.65138e-07	1.1061e-05	1378.93	1575.15	2049.39	782.539	894.555	648.187	2049.39	1	0	0	1
2667	2706045238	447.69	1.8222	0.30318	6.01028	1.85199e-09	4.77115e-08	224.571	301.733	384.917	111.008	102.836	72.4308	384.917	1	0	0	1
2682	2706045253	232.311	0.940816	0.267531	3.51666	0.000437021	0.00375289	117.366	134.672	149.33	60.7576	101.645	69.6627	149.33	1	0	0	1
2683	2706045254	1001.87	1.32235	0.317145	4.16957	3.05181e-05	0.000360596	489.28	541.245	837.76	222.473	393.08	224.213	837.76	1	0	0	1
2689	2706045260	2065.94	1.26769	0.290467	4.36431	1.27524e-05	0.000168407	1045.12	1334.79	1448.83	401.091	808.792	560.531	1448.83	1	0	0	1
2695	2706045266	898.623	0.943181	0.349714	2.69701	0.00699654	0.0379795	327.711	486.694	721.584	269.069	412.138	220.983	721.584	1	0	0	1
2696	2706045267	419.963	1.74918	0.411723	4.24844	2.15266e-05	0.000269554	167.158	276.163	396.777	50.2506	135.394	95.9593	396.777	1	0	0	1
2698	2706045269	1875.4	1.31088	0.315808	4.15088	3.31199e-05	0.00038554	868.815	1424.28	1212.97	343.532	730.573	500.095	1424.28	1	0	0	1
2726	2706045297	188.904	1.24621	0.350933	3.55113	0.000383587	0.00333965	98.0593	125.296	125.88	28.3231	74.6455	59.9746	125.88	1	0	0	1
2736	2706045307	10.2098	2.3546	0.759291	3.10105	0.00192834	0.0131756	3.55655	8.52354	9.97334	0.456824	1.5882	2.76806	9.97334	1	0	0	1
2749	2706045320	290.439	1.14086	0.368043	3.09981	0.00193647	0.0131862	185.957	185.813	158.226	47.9665	155.644	65.5107	185.957	1	0	0	1
2764	2706045335	42.9531	1.39503	0.387488	3.60019	0.00031798	0.00280734	24.3878	22.1612	34.7719	8.22283	15.485	11.0722	34.7719	1	0	0	1
2776	2706045347	142.316	1.03761	0.306457	3.38584	0.000709616	0.0056896	72.6553	69.0406	108.359	46.1392	55.19	35.062	108.359	1	0	0	1
2778	2706045349	1215.79	2.02525	0.299889	6.75335	1.4447e-11	4.77967e-10	599.533	827.635	1117.28	205.571	282.303	208.988	1117.28	1	0	0	1
2792	2706045363	576.318	0.957592	0.240739	3.97773	6.95775e-05	0.000741295	327.203	310.257	364.701	145.27	227.907	194.687	364.701	1	0	0	1
2796	2706045367	270.028	1.83371	0.395362	4.63807	3.51681e-06	5.26349e-05	134.641	167.914	247.447	36.0891	98.4685	41.0595	247.447	1	0	0	1
2798	2706045369	379.04	1.95431	0.310894	6.2861	3.25544e-10	9.83832e-09	214.409	285.538	291.114	55.2757	114.748	58.5905	291.114	1	0	0	1
2808	2706045379	489.448	1.20829	0.283138	4.26749	1.97688e-05	0.000249531	250.991	265.082	377.909	116.033	185.026	130.099	377.909	1	0	0	1
2849	2706045422	216.762	2.66977	0.282259	9.45858	3.12157e-21	2.88562e-19	132.101	190.927	169.277	23.298	34.1463	27.6806	190.927	1	0	0	1
2865	2706045440	2436.83	3.057	0.348502	8.77182	1.75804e-18	1.285e-16	1211.26	1645.89	2788.76	286.885	262.847	206.22	2788.76	1	0	0	1
2875	2706045450	434.683	2.34395	0.394533	5.94108	2.83148e-09	6.95262e-08	167.158	282.129	489.233	67.1531	83.3806	57.6678	489.233	1	0	0	1
2904	2706045479	392.492	0.954292	0.334667	2.85147	0.00435176	0.0256615	172.747	198.598	303.782	155.32	151.673	83.0417	303.782	1	0	0	1
2924	2706045500	810.811	1.0822	0.25491	4.24544	2.18169e-05	0.000272106	460.828	460.271	528.856	182.273	295.803	274.038	528.856	1	0	0	1
2931	2706045507	332.811	0.849035	0.22964	3.69724	0.000217958	0.00203881	185.449	179.847	198.658	95.933	124.674	122.256	198.658	1	0	0	1
2935	2706045511	4.44176	2.68227	1.03442	2.59301	0.00951408	0.0484647	2.03232	4.26177	3.77369	0.456824	0.794101	0.461343	4.26177	1	0	0	1
2967	2706045543	5829.33	1.67874	0.421183	3.98578	6.72584e-05	0.000723949	3838.03	3848.38	4032.46	508.445	1428.19	2022.99	4032.46	1	0	0	1
2998	2706045574	10.2946	3.18573	1.09024	2.92206	0.00347729	0.0214296	1.01616	1.70471	20.4858	0.456824	1.19115	1.38403	20.4858	1	0	0	1
3005	2706045582	97.81	1.36685	0.343308	3.9814	6.85099e-05	0.000732944	79.7684	46.8794	60.3791	17.8161	26.2053	34.6007	79.7684	1	0	0	1
3006	2706045583	762.263	1.13027	0.309668	3.64994	0.000262307	0.00236226	377.503	399.754	590.583	265.415	180.658	236.207	590.583	1	0	0	1
3031	2706045608	614.16	1.00818	0.207358	4.86201	1.16201e-06	1.81701e-05	329.743	394.64	357.153	186.384	213.613	188.689	394.64	1	0	0	1
3046	2706045623	150.243	1.25529	0.377657	3.32388	0.000887756	0.00688943	72.6553	101.43	103.777	22.3844	68.2927	39.6755	103.777	1	0	0	1
3049	2706045626	293.801	1.38613	0.367683	3.76991	0.000163308	0.00158419	125.496	174.732	252.838	51.6211	115.939	71.0468	252.838	1	0	0	1
3051	2706045628	745.884	1.71492	0.411124	4.17129	3.02882e-05	0.000359229	304.339	417.653	759.321	105.07	261.656	146.246	759.321	1	0	0	1
3069	2706045646	3066.47	1.08927	0.337469	3.22778	0.00124757	0.00924787	2021.65	1783.12	1723.77	606.205	790.131	1379.88	2021.65	1	0	0	1
3075	2706045652	37626.5	1.36141	0.284782	4.78053	1.74832e-06	2.68048e-05	18974.2	22624	29279.6	8525.71	9783.33	11862.5	29279.6	1	0	0	1
3104	2706045681	275.328	0.949774	0.254904	3.72601	0.000194536	0.00184721	136.165	158.538	181.137	78.1169	98.4685	94.5753	181.137	1	0	0	1
3117	2706045694	165.678	1.07786	0.313876	3.43403	0.000594682	0.00489289	83.325	98.873	112.672	33.3481	62.734	58.1292	112.672	1	0	0	1
3130	2706045714	504.641	0.850492	0.291296	2.91969	0.00350385	0.021509	307.896	320.485	234.239	127.911	267.215	134.712	320.485	1	0	0	1
9	2706042546	179.962	1.79872	0.309717	5.80762	6.33677e-09	1.4226e-07	135.657	144.9	91.3773	28.7799	36.9257	48.9023	144.9	1	0	1	0
10	2706042547	220.548	1.51073	0.494865	3.05282	0.00226702	0.015064	113.81	172.175	143.131	14.1615	72.6603	78.4283	172.175	1	0	1	0
14	2706042551	1324.41	2.28951	0.385832	5.93395	2.95724e-09	7.20512e-08	599.025	1090.16	1176.31	116.033	281.112	254.661	1176.31	1	0	1	0
15	2706042552	289.308	2.34226	0.379721	6.16839	6.89896e-10	1.90206e-08	133.625	245.478	251.49	26.9526	68.6897	43.8276	251.49	1	0	1	0
16	2706042553	25263.9	6.31865	0.368712	17.1371	7.85101e-66	1.23379e-62	11216.9	28128.5	25568.4	301.047	391.889	220.983	28128.5	1	0	1	0
18	2706042555	1733.2	2.15386	0.491867	4.37895	1.1925e-05	0.000158815	820.548	1510.37	1368.77	573.771	227.907	115.336	1510.37	1	0	1	0
19	2706042556	433.952	1.68946	0.425869	3.96709	7.27569e-05	0.000767366	205.264	271.901	385.995	160.345	89.7334	47.5183	385.995	1	0	1	0
28	2706042565	303.621	2.33112	0.284109	8.205	2.30585e-16	1.29416e-14	231.176	240.364	198.928	59.3871	35.3375	48.9023	240.364	1	0	1	0
73	2706042610	25.5044	4.32834	0.628298	6.88899	5.61887e-12	1.98428e-10	18.7989	23.8659	21.2944	0.913648	1.19115	1.38403	23.8659	1	0	1	0
74	2706042611	30.2489	1.55702	0.422083	3.6889	0.000225228	0.00208817	27.9444	17.8994	14.8252	5.48189	10.3233	6.4588	27.9444	1	0	1	0
92	2706042629	5110.1	2.685	0.301869	8.89456	5.8651e-19	4.38905e-17	2556.15	4079.36	4891.79	594.785	806.807	596.516	4891.79	1	0	1	0
114	2706042651	546.105	3.77463	0.418205	9.02578	1.78413e-19	1.36769e-17	211.361	440.667	663.092	35.6323	47.249	25.8352	663.092	1	0	1	0
138	2706042675	2454.41	1.54972	0.267184	5.80019	6.62393e-09	1.47652e-07	1214.82	1697.04	1876.07	569.203	589.62	635.269	1876.07	1	0	1	0
163	2706042700	50.9631	2.72709	0.528682	5.15829	2.49218e-07	4.50168e-06	15.2424	40.0606	58.7618	4.56824	7.94101	6.92014	58.7618	1	0	1	0
291	2706042828	2257.92	1.35599	0.325724	4.16299	3.1411e-05	0.000368375	959.254	1256.37	2005.99	678.384	649.972	507.016	2005.99	1	0	1	0
349	2706042886	7222.25	3.06164	0.321833	9.51313	1.85008e-21	1.76206e-19	3462.05	6022.73	7298.33	655.086	807.204	765.368	7298.33	1	0	1	0
372	2706042909	540.852	3.21498	0.377091	8.52573	1.51853e-17	1.01548e-15	269.79	493.513	510.527	32.8913	81.3954	40.5982	510.527	1	0	1	0
424	2706042961	1036.94	1.36323	0.305236	4.46614	7.96418e-06	0.000109307	519.765	546.359	883.045	221.103	353.772	269.424	883.045	1	0	1	0
452	2706042989	1121.97	2.58469	0.331068	7.80713	5.85041e-15	2.9187e-13	514.176	851.501	1134	157.604	177.482	130.099	1134	1	0	1	0
453	2706042990	618.568	2.89455	0.532076	5.44011	5.32482e-08	1.05257e-06	164.618	390.378	842.073	100.044	77.8219	35.9847	842.073	1	0	1	0
457	2706042994	976.075	1.20203	0.235143	5.11192	3.18901e-07	5.59948e-06	640.688	587.272	573.063	219.732	302.95	327.553	640.688	1	0	1	0
460	2706042997	248.647	1.98016	0.391154	5.06234	4.14149e-07	7.11296e-06	102.632	161.095	250.681	33.3481	67.4986	46.1343	250.681	1	0	1	0
495	2706043032	471.289	1.74775	0.282543	6.1858	6.17881e-10	1.73234e-08	240.321	310.257	398.125	111.465	111.571	89.9618	398.125	1	0	1	0
509	2706043047	80.1987	1.93606	0.397153	4.87484	1.08896e-06	1.72858e-05	33.5332	58.8124	73.0479	11.8774	21.8378	14.763	73.0479	1	0	1	0
527	2706043065	355.695	3.55578	0.451737	7.87137	3.50789e-15	1.80743e-13	113.302	296.619	435.053	22.3844	33.7493	24.9125	435.053	1	0	1	0
528	2706043066	169.233	1.85577	0.394573	4.70323	2.56077e-06	3.85095e-05	62.4937	113.363	167.39	28.3231	40.8962	36.9074	167.39	1	0	1	0
570	2706043111	24.1899	1.34077	0.504547	2.65738	0.00787497	0.0416684	8.63735	13.6377	22.3726	5.48189	7.14691	7.38148	22.3726	1	0	1	0
574	2706043115	1090.6	3.7866	0.452995	8.35903	6.32384e-17	3.83536e-15	389.189	841.273	1390.88	51.1643	65.9104	93.1912	1390.88	1	0	1	0
589	2706043130	501.243	2.00473	0.285495	7.02196	2.18783e-12	8.18612e-11	273.347	346.908	429.393	76.2896	119.512	94.5753	429.393	1	0	1	0
616	2706043157	21.0115	1.84189	0.573117	3.21381	0.00130987	0.00966417	8.63735	12.7853	21.0249	1.8273	5.55871	5.99746	21.0249	1	0	1	0
626	2706043167	1830.92	2.93126	0.351895	8.32991	8.09028e-17	4.79769e-15	792.096	1477.98	1931.05	196.891	253.715	167.467	1931.05	1	0	1	0
628	2706043169	284.798	1.72187	0.28112	6.12504	9.06585e-10	2.42088e-08	162.077	186.665	224.265	47.9665	75.0426	68.7401	224.265	1	0	1	0
629	2706043170	389.989	0.919056	0.222222	4.13576	3.53778e-05	0.000407298	205.772	232.693	233.43	112.836	154.056	124.101	233.43	1	0	1	0
631	2706043172	59.386	1.25326	0.359662	3.48453	0.000492994	0.00415411	26.9282	38.3559	43.9366	12.7911	19.0584	18.9151	43.9366	1	0	1	0
632	2706043173	203.644	1.70802	0.344389	4.95957	7.06486e-07	1.1565e-05	96.5351	129.558	180.329	33.805	64.3222	41.5208	180.329	1	0	1	0
641	2706043182	42.4948	1.38935	0.463378	2.99831	0.00271479	0.0174491	15.2424	23.8659	40.1629	8.67966	11.5145	13.8403	40.1629	1	0	1	0
690	2706043231	2022.5	1.1575	0.377917	3.06284	0.00219246	0.0146615	1152.32	1016.86	1497.89	427.13	421.668	912.997	1497.89	1	0	1	0
694	2706043235	162.536	1.9991	0.436532	4.5795	4.66094e-06	6.73653e-05	56.9049	103.135	175.746	28.7799	45.2638	21.6831	175.746	1	0	1	0
825	2706043369	20.1429	1.31318	0.452144	2.90433	0.00368043	0.0224999	11.6858	12.7853	13.2079	6.39554	4.76461	5.53611	13.2079	1	0	1	0
828	2706043372	526.974	1.49303	0.293438	5.08806	3.61754e-07	6.24721e-06	282.492	364.807	373.865	93.6489	191.775	119.026	373.865	1	0	1	0
829	2706043373	411.416	1.01402	0.35266	2.87535	0.00403586	0.0243002	191.546	244.625	284.644	73.5487	202.099	124.563	284.644	1	0	1	0
841	2706043386	2015.24	1.22018	0.290019	4.20722	2.58528e-05	0.000314943	1182.81	1421.73	1122.14	364.546	806.013	594.209	1421.73	1	0	1	0
854	2706043399	3008.94	4.8477	0.4041	11.9963	3.7153e-33	9.731e-31	1263.59	2259.59	3983.94	95.4762	92.9098	101.495	3983.94	1	0	1	0
855	2706043400	886.1	2.34369	0.323723	7.23982	4.49268e-13	1.83383e-11	453.207	676.769	802.18	99.1308	158.82	162.393	802.18	1	0	1	0
863	2706043408	1884.14	1.67367	0.331998	5.04121	4.6259e-07	7.85902e-06	973.48	1549.58	1245.86	280.947	680.942	363.077	1549.58	1	0	1	0
864	2706043409	848.412	0.965143	0.371217	2.59994	0.0093239	0.0477144	476.07	557.439	449.878	139.788	483.211	229.287	557.439	1	0	1	0
903	2706043448	1152.92	1.71018	0.3702	4.6196	3.84473e-06	5.62046e-05	543.137	733.876	1024.02	175.42	233.863	358.463	1024.02	1	0	1	0
911	2706043456	150.657	3.41331	0.408357	8.35862	6.34548e-17	3.83536e-15	70.623	107.397	178.711	11.8774	13.1027	12.4563	178.711	1	0	1	0
924	2706043469	682.403	5.66769	1.04027	5.44831	5.0851e-08	1.01372e-06	189.005	636.708	895.713	1.8273	15.0879	20.7604	895.713	1	0	1	0
940	2706043485	129.979	2.59969	0.33451	7.77165	7.74709e-15	3.80455e-13	71.1311	103.987	116.445	21.4707	17.4702	14.3016	116.445	1	0	1	0
941	2706043486	789.107	2.4261	0.342549	7.08249	1.41591e-12	5.63317e-11	338.381	625.628	764.982	113.292	117.924	124.563	764.982	1	0	1	0
950	2706043495	55.1086	2.04905	0.435633	4.70362	2.55585e-06	3.85095e-05	26.9282	31.5371	56.6054	6.85236	11.9115	12.4563	56.6054	1	0	1	0
966	2706043511	123.239	3.14059	0.385917	8.13801	4.01828e-16	2.21569e-14	65.0341	100.578	123.184	11.8774	17.4702	7.38148	123.184	1	0	1	0
992	2706043537	2213.82	2.27167	0.348907	6.51083	7.47346e-11	2.30285e-09	1041.56	1550.43	2178.77	249.883	446.285	403.214	2178.77	1	0	1	0
1015	2706043562	88.0089	2.61417	0.437879	5.97006	2.37165e-09	5.96328e-08	32.009	81.8259	82.7517	10.9638	16.2791	8.76551	82.7517	1	0	1	0
1019	2706043566	465.312	2.14684	0.313821	6.84098	7.86547e-12	2.71661e-10	258.104	285.538	446.644	97.3035	76.2337	73.3535	446.644	1	0	1	0
1020	2706043567	58.7716	1.7449	0.402224	4.33813	1.43703e-05	0.00018741	36.0736	40.913	41.7802	16.4457	6.74986	15.2243	41.7802	1	0	1	0
1024	2706043571	436.168	0.849211	0.315492	2.6917	0.00710885	0.0383498	203.74	205.417	323.46	112.836	158.423	176.694	323.46	1	0	1	0
1058	2706043606	73.284	2.35673	0.474381	4.968	6.7647e-07	1.11902e-05	25.912	59.6648	73.0479	7.76601	10.3233	16.147	73.0479	1	0	1	0
1059	2706043607	241.812	4.79051	0.437386	10.9526	6.45661e-28	1.06806e-25	109.237	231.84	264.967	11.4206	7.94101	5.07477	264.967	1	0	1	0
1060	2706043608	401.012	3.89695	0.380298	10.2471	1.2196e-24	1.66661e-22	183.925	386.969	406.481	20.1003	22.6319	29.5259	406.481	1	0	1	0
1064	2706043612	408.358	2.23115	0.396086	5.63299	1.7711e-08	3.76118e-07	140.23	324.747	406.481	67.6099	64.7192	73.3535	406.481	1	0	1	0
1068	2706043616	8758.48	3.33604	0.300258	11.1106	1.11455e-28	2.06061e-26	5657.46	6809.45	8404.29	645.035	653.545	948.059	8404.29	1	0	1	0
1101	2706043651	1072.17	3.7946	0.369874	10.2592	1.07635e-24	1.53772e-22	456.763	1034.76	1106.23	65.3258	65.1163	76.1215	1106.23	1	0	1	0
1125	2706043675	4105.66	1.21305	0.314507	3.857	0.000114787	0.00116005	2346.31	2789.75	2431.34	726.35	1241.58	1573.18	2789.75	1	0	1	0
1134	2706043687	709.077	2.26289	0.362733	6.23844	4.41944e-10	1.28614e-08	326.187	430.439	765.251	96.3899	126.262	129.637	765.251	1	0	1	0
1171	2706043724	115.162	1.70048	0.274956	6.18454	6.22825e-10	1.73234e-08	80.7846	91.2018	61.9964	23.7548	26.6024	27.2192	91.2018	1	0	1	0
1214	2706043767	387.548	2.05088	0.391694	5.23593	1.64157e-07	3.07111e-06	154.964	263.377	391.117	74.4623	100.851	46.1343	391.117	1	0	1	0
1219	2706043773	39.6514	1.57879	0.441205	3.57835	0.000345771	0.00302718	17.7828	24.7183	34.5024	7.76601	7.94101	12.9176	34.5024	1	0	1	0
1241	2706043795	5925.19	1.70256	0.471035	3.61451	0.000300919	0.0026642	1444.47	3378.73	6806.94	1466.86	1207.43	1317.13	6806.94	1	0	1	0
1248	2706043802	523.513	2.24801	0.34287	6.55645	5.51028e-11	1.73188e-09	248.451	371.626	505.675	67.6099	122.689	76.1215	505.675	1	0	1	0
1249	2706043803	926.024	4.30554	0.42557	10.1171	4.63877e-24	5.83186e-22	324.155	919.69	1036.96	36.0891	59.1605	35.062	1036.96	1	0	1	0
1250	2706043804	687.691	3.58859	0.418192	8.5812	9.38857e-18	6.5574e-16	255.564	618.809	768.756	35.1754	59.5576	57.6678	768.756	1	0	1	0
1254	2706043808	114.808	0.899901	0.320112	2.81121	0.0049356	0.0285778	49.7918	60.5171	84.369	43.3983	38.5139	34.1394	84.369	1	0	1	0
1382	2706043937	95.5583	1.8502	0.337733	5.47828	4.29472e-08	8.76513e-07	54.8726	52.8459	87.3341	20.5571	19.8525	19.8377	87.3341	1	0	1	0
1387	2706043942	6526.37	4.50679	0.384901	11.709	1.14662e-31	2.40255e-29	2973.28	5265.84	7951.98	187.755	314.067	292.953	7951.98	1	0	1	0
1481	2706044037	1905.09	1.15951	0.268238	4.3227	1.54132e-05	0.00020018	1077.64	987.878	1390.88	423.019	713.103	574.833	1390.88	1	0	1	0
1520	2706044076	282.741	1.41052	0.276862	5.09467	3.49353e-07	6.06638e-06	144.294	196.894	198.119	62.1281	99.6597	63.6653	198.119	1	0	1	0
1524	2706044080	1208.26	3.8996	0.344976	11.304	1.25422e-29	2.46375e-27	577.178	1092.72	1274.97	60.7576	92.5128	67.356	1274.97	1	0	1	0
1525	2706044081	226.241	4.20893	0.507638	8.29121	1.12098e-16	6.52454e-15	69.6069	158.538	322.651	9.5933	13.4997	10.6109	322.651	1	0	1	0
1611	2706044169	137.88	2.60528	0.415617	6.26846	3.64634e-10	1.08117e-08	63.0018	135.524	110.785	10.9638	18.2643	26.2965	135.524	1	0	1	0
1621	2706044179	4734.25	1.96393	0.320817	6.12166	9.26067e-10	2.44591e-08	2070.93	3255.99	4470.75	952.021	971.186	863.634	4470.75	1	0	1	0
1665	2706044224	186.103	0.891751	0.331581	2.68939	0.00715829	0.0384835	74.1796	105.692	135.314	46.1392	77.0278	65.972	135.314	1	0	1	0
1673	2706044232	19.5105	1.6311	0.575151	2.83595	0.00456892	0.0267414	8.63735	9.37589	19.9467	7.30918	3.97051	2.76806	19.9467	1	0	1	0
1695	2706044254	126.816	1.78524	0.428737	4.16396	3.12776e-05	0.000368185	40.6463	86.0877	127.227	23.298	36.5287	23.5285	127.227	1	0	1	0
1704	2706044263	126.712	1.24848	0.371885	3.35717	0.000787453	0.00623417	57.921	87.7924	88.1427	37.0027	54.793	18.9151	88.1427	1	0	1	0
1720	2706044279	265.56	1.08409	0.321341	3.37365	0.000741783	0.00591732	122.955	171.323	178.711	52.0779	110.777	84.8871	178.711	1	0	1	0
1732	2706044291	1691.43	2.17346	0.25982	8.36528	5.99742e-17	3.76998e-15	1124.38	1321.15	1205.16	205.571	385.933	300.795	1321.15	1	0	1	0
1796	2706044355	47.1149	2.68649	0.448572	5.98898	2.11164e-09	5.39583e-08	22.3555	34.9465	48.5189	7.30918	5.55871	5.53611	48.5189	1	0	1	0
1797	2706044356	32.6402	1.76418	0.466953	3.77807	0.000158048	0.00154497	17.2747	25.5706	23.4508	2.74094	9.92626	8.76551	25.5706	1	0	1	0
1812	2706044371	1937.21	1.18549	0.263349	4.50158	6.74488e-06	9.33883e-05	986.182	1097.83	1440.47	513.927	561.827	622.351	1440.47	1	0	1	0
1998	2706044559	877.138	2.84865	0.408091	6.98044	2.9425e-12	1.07538e-10	336.348	611.138	1041.81	101.415	135.791	75.6602	1041.81	1	0	1	0
2006	2706044567	123.372	3.37831	0.443933	7.60994	2.74223e-14	1.30588e-12	48.2675	98.873	143.94	8.67966	13.1027	9.6882	143.94	1	0	1	0
2007	2706044568	253.175	4.57071	0.447364	10.217	1.66445e-24	2.17973e-22	96.027	241.216	291.383	10.0501	8.73511	10.6109	291.383	1	0	1	0
2040	2706044602	378.954	2.83064	0.51109	5.53845	3.05167e-08	6.39426e-07	114.318	221.612	516.188	25.5821	59.9546	50.2864	516.188	1	0	1	0
2045	2706044607	1809.99	2.89148	0.472107	6.12464	9.08889e-10	2.42088e-08	522.305	1155.79	2414.63	215.164	256.892	155.011	2414.63	1	0	1	0
2046	2706044608	63.193	1.51698	0.449643	3.37376	0.0007415	0.00591732	20.3232	42.6177	58.2227	18.273	19.4555	10.1495	58.2227	1	0	1	0
2087	2706044649	51.8413	1.92618	0.335234	5.74577	9.15043e-09	1.99721e-07	35.0575	38.3559	35.0415	7.76601	12.3086	11.0722	38.3559	1	0	1	0
2091	2706044653	2039.77	2.9346	0.386715	7.58853	3.23556e-14	1.51782e-12	778.377	1579.41	2307.61	195.064	280.715	209.911	2307.61	1	0	1	0
2094	2706044656	1586.38	3.28895	0.328883	10.0004	1.51799e-23	1.76706e-21	792.096	1323.71	1630.51	114.206	181.849	132.405	1630.51	1	0	1	0
2096	2706044658	1515.29	2.37503	0.454654	5.22382	1.75274e-07	3.25967e-06	516.717	1105.5	1659.35	122.429	335.508	256.507	1659.35	1	0	1	0
2124	2706044686	288.562	1.4023	0.285013	4.92015	8.64789e-07	1.39386e-05	140.23	184.108	222.918	66.2395	82.5865	79.8123	222.918	1	0	1	0
2125	2706044687	181.855	0.875397	0.29253	2.9925	0.00276699	0.0177483	86.3735	109.954	112.941	44.7687	84.1747	58.1292	112.941	1	0	1	0
2126	2706044688	387.628	1.82687	0.444751	4.10764	3.99726e-05	0.000451921	124.987	248.035	407.289	51.1643	91.7187	102.418	407.289	1	0	1	0
2128	2706044690	303.493	2.79984	0.378983	7.38779	1.4929e-13	6.51691e-12	124.987	240.364	322.651	31.064	42.8815	36.4461	322.651	1	0	1	0
2129	2706044691	137.8	2.83296	0.353795	8.00737	1.17191e-15	6.35055e-14	84.3412	123.591	109.437	23.7548	15.0879	10.1495	123.591	1	0	1	0
2130	2706044692	476.67	3.89914	0.391101	9.96964	2.06976e-23	2.24319e-21	191.546	443.224	523.196	26.4958	32.9552	27.2192	523.196	1	0	1	0
2131	2706044693	174.206	1.14757	0.256471	4.47447	7.65993e-06	0.000105593	99.0754	122.739	95.6901	60.3008	54.3959	41.5208	122.739	1	0	1	0
2132	2706044694	416.183	2.63922	0.424314	6.21998	4.97203e-10	1.42064e-08	158.521	340.941	429.932	31.5209	72.2632	63.204	429.932	1	0	1	0
2152	2706044715	2575.7	5.71575	0.413183	13.8335	1.60135e-43	7.19007e-41	1055.28	2228.05	3250.5	57.5598	48.0431	33.678	3250.5	1	0	1	0
2153	2706044716	757.172	4.37371	0.438019	9.98521	1.76925e-23	1.98598e-21	255.564	646.936	959.597	34.2618	34.9404	31.3713	959.597	1	0	1	0
2156	2706044719	1280.15	2.99368	0.318518	9.39876	5.52075e-21	4.95764e-19	610.711	1148.12	1205.16	146.64	141.747	123.64	1205.16	1	0	1	0
2157	2706044720	875.88	3.2663	0.305173	10.7031	9.84155e-27	1.5466e-24	474.038	766.266	831.561	86.3397	92.9098	60.4359	831.561	1	0	1	0
2186	2706044749	382.262	1.6038	0.263885	6.07765	1.21957e-09	3.19427e-08	220.506	265.082	270.897	68.0668	119.115	88.1165	270.897	1	0	1	0
2187	2706044750	1920.02	5.17069	0.355069	14.5625	4.86343e-48	3.05715e-45	1065.44	1837.67	1970.95	34.7186	77.0278	40.5982	1970.95	1	0	1	0
2190	2706044753	853.171	1.45365	0.361003	4.0267	5.65657e-05	0.00062163	334.824	546.359	743.148	162.629	319.626	187.305	743.148	1	0	1	0
2192	2706044755	1347.03	1.38199	0.374376	3.69145	0.000222983	0.00207347	640.688	943.555	965.257	174.964	523.71	392.141	965.257	1	0	1	0
2196	2706044759	107.772	0.986042	0.314071	3.13955	0.00169207	0.0118709	48.7756	63.0742	75.4739	27.8663	45.2638	32.294	75.4739	1	0	1	0
2217	2706044780	740.602	2.05007	0.374319	5.47681	4.33067e-08	8.78147e-07	319.074	508.003	722.393	89.5375	166.761	160.086	722.393	1	0	1	0
2259	2706044822	3862.81	3.29637	0.353269	9.33106	1.04816e-20	8.90367e-19	1774.21	3104.27	4222.76	271.353	444.697	322.94	4222.76	1	0	1	0
2295	2706044859	793.393	1.62939	0.265824	6.12959	8.81086e-10	2.38729e-08	440.505	479.023	650.693	167.654	236.642	160.547	650.693	1	0	1	0
2325	2706044889	721.811	2.80904	0.469513	5.98288	2.19232e-09	5.55683e-08	317.55	656.312	670.909	31.064	139.365	94.1139	670.909	1	0	1	0
2326	2706044890	244.743	1.8295	0.395193	4.62938	3.66762e-06	5.46319e-05	107.713	197.746	193.267	26.4958	65.1163	63.6653	197.746	1	0	1	0
2378	2706044943	2800.91	2.78371	0.373656	7.44992	9.33937e-14	4.19338e-12	1553.71	2670.42	2189.28	178.161	391.095	451.193	2670.42	1	0	1	0
2379	2706044944	1537.83	2.30391	0.3264	7.05854	1.68258e-12	6.52881e-11	866.783	1308.36	1180.36	153.95	279.127	311.406	1308.36	1	0	1	0
2429	2706044995	2430.6	2.40554	0.285122	8.43686	3.25987e-17	2.09097e-15	1241.24	1905.86	2190.63	386.473	404.197	325.708	2190.63	1	0	1	0
2461	2706045028	1653.43	2.78795	0.28001	9.95663	2.35926e-23	2.47171e-21	1031.91	1270.86	1482.79	148.925	270.788	190.073	1482.79	1	0	1	0
2490	2706045059	1529.71	2.57084	0.449624	5.71777	1.07934e-08	2.33956e-07	696.069	1085.9	1617.03	93.1921	234.26	303.564	1617.03	1	0	1	0
2492	2706045061	895.651	3.55338	0.4197	8.46648	2.52922e-17	1.65611e-15	365.817	665.688	1101.11	52.9916	61.9399	85.8097	1101.11	1	0	1	0
2511	2706045080	142.189	2.83352	0.434703	6.5183	7.11065e-11	2.21275e-09	59.9533	118.477	145.018	12.3342	13.4997	23.9898	145.018	1	0	1	0
2550	2706045121	6523.18	3.89932	0.354593	10.9966	3.96732e-28	6.92738e-26	3209.03	5460.18	7217.46	284.145	534.033	376.917	7217.46	1	0	1	0
2601	2706045172	777.587	1.69863	0.315973	5.37587	7.62125e-08	1.4878e-06	449.65	560.849	552.038	212.423	115.939	190.996	560.849	1	0	1	0
2609	2706045180	7342.83	2.35075	0.286338	8.20968	2.21777e-16	1.26736e-14	3750.64	5588.88	6683.48	1065.31	1408.34	1024.18	6683.48	1	0	1	0
2614	2706045185	277.163	1.45936	0.509537	2.86409	0.00418209	0.0248945	113.81	208.827	207.553	34.7186	40.4992	130.56	208.827	1	0	1	0
2617	2706045188	81.2821	3.21848	0.548912	5.86337	4.53554e-09	1.08818e-07	22.8636	72.4501	94.0728	4.56824	13.1027	5.53611	94.0728	1	0	1	0
2697	2706045268	3728.89	2.76307	0.40776	6.77621	1.23366e-11	4.12489e-10	1570.47	2914.2	3945.4	261.303	677.368	462.727	3945.4	1	0	1	0
2711	2706045282	74.3719	1.3104	0.301454	4.34695	1.38044e-05	0.00018078	43.1867	56.2553	40.9715	16.9025	22.6319	21.6831	56.2553	1	0	1	0
2715	2706045286	162.623	1.10607	0.301023	3.67435	0.000238452	0.002185	79.2604	95.4636	115.906	60.7576	52.0136	36.9074	115.906	1	0	1	0
2728	2706045299	105.181	5.30172	0.54285	9.76644	1.56866e-22	1.54071e-20	47.7594	104.839	113.75	1.37047	1.98525	4.15208	113.75	1	0	1	0
2729	2706045300	243.034	2.78809	0.28304	9.85052	6.81879e-23	6.91337e-21	143.786	209.679	203.24	26.4958	33.7493	28.6032	209.679	1	0	1	0
2737	2706045308	3627.27	4.24226	0.332441	12.7609	2.70972e-37	9.46295e-35	1968.3	3600.34	3430.83	119.688	233.466	176.694	3600.34	1	0	1	0
2745	2706045316	223.967	3.48423	0.521697	6.67865	2.41156e-11	7.89431e-10	70.1149	157.685	300.548	8.67966	25.0142	19.8377	300.548	1	0	1	0
2758	2706045329	208.586	1.4693	0.458538	3.20431	0.00135387	0.0099189	65.0341	132.967	198.119	28.3231	80.9983	53.0544	198.119	1	0	1	0
2762	2706045333	82.7218	1.62778	0.526007	3.0946	0.00197078	0.0133495	31.5009	50.2889	80.0562	5.93871	26.9994	25.8352	80.0562	1	0	1	0
2794	2706045365	121.616	1.06637	0.365211	2.91987	0.0035018	0.021509	52.3322	63.0742	98.3856	39.7437	29.3817	43.3662	98.3856	1	0	1	0
2797	2706045368	36.2157	3.54758	0.766512	4.62821	3.6884e-06	5.46823e-05	10.6697	18.7518	56.0663	1.37047	6.74986	0.461343	56.0663	1	0	1	0
2799	2706045370	1182.65	2.50476	0.434893	5.75947	8.43781e-09	1.85455e-07	483.183	984.468	1144.51	81.7715	273.965	165.622	1144.51	1	0	1	0
2800	2706045371	493.034	1.52529	0.447851	3.4058	0.000659706	0.00537165	236.765	392.083	331.007	41.571	173.114	154.55	392.083	1	0	1	0
2854	2706045427	6756.22	2.01918	0.346898	5.82066	5.86147e-09	1.33497e-07	3394.48	5645.14	5151.09	880.3	1169.71	1753.56	5645.14	1	0	1	0
2942	2706045518	1018.37	1.50976	0.293814	5.13848	2.76968e-07	4.97435e-06	596.485	706.601	681.961	165.827	377.198	232.978	706.601	1	0	1	0
2943	2706045519	201.853	1.27641	0.421711	3.02674	0.00247207	0.0160863	66.5584	115.068	187.876	41.571	86.557	45.6729	187.876	1	0	1	0
2945	2706045521	485.239	2.31453	0.335355	6.90174	5.13698e-12	1.83472e-10	264.201	380.15	413.22	52.0779	120.703	65.972	413.22	1	0	1	0
2946	2706045522	1810.95	2.01617	0.30195	6.67715	2.43636e-11	7.89431e-10	869.324	1471.16	1454.76	409.771	364.095	265.272	1471.16	1	0	1	0
3032	2706045609	67.7363	1.92287	0.467359	4.11433	3.88308e-05	0.000442192	24.3878	45.1747	69.0047	18.7298	14.6909	7.84283	69.0047	1	0	1	0
3047	2706045624	653.299	3.12616	0.441779	7.07631	1.48047e-12	5.8164e-11	257.088	466.237	790.859	37.4596	94.8951	64.1266	790.859	1	0	1	0
3050	2706045627	433.599	2.66746	0.404103	6.60093	4.08584e-11	1.31039e-09	186.973	276.163	506.214	44.7687	82.1895	46.1343	506.214	1	0	1	0
3056	2706045633	1505.19	3.51839	0.280253	12.5543	3.76424e-36	1.1831e-33	865.259	1328.82	1424.84	122.429	119.512	106.57	1424.84	1	0	1	0
3057	2706045634	218.289	2.41133	0.327201	7.36956	1.7119e-13	7.27097e-12	106.189	180.699	192.458	32.4345	31.764	35.062	192.458	1	0	1	0
3058	2706045635	53.365	1.01165	0.316654	3.1948	0.00139928	0.0101335	32.009	29.8324	32.0764	14.6184	17.0732	19.3764	32.0764	1	0	1	0
3099	2706045676	883.948	2.56818	0.353354	7.26801	3.6483e-13	1.50876e-11	396.81	677.621	891.131	150.752	126.659	91.8072	891.131	1	0	1	0
3112	2706045689	296.2	1.93613	0.342451	5.65374	1.56995e-08	3.3567e-07	143.278	209.679	259.576	39.2869	70.2779	67.8174	259.576	1	0	1	0
3126	2706045705	31.9191	1.54396	0.407551	3.78839	0.000151624	0.00148923	20.3232	23.0135	19.4076	10.9638	5.95576	6.4588	23.0135	1	0	1	0
1	2706042538	79.9759	0.260237	0.353776	0.735598	0.461976	0.656118	35.0575	34.9465	44.2061	20.5571	44.0726	41.0595	44.2061	0	0	0	0
2	2706042539	88.6112	0.532786	0.284523	1.87256	0.0611294	0.180403	51.8241	42.6177	44.2061	26.4958	38.911	39.2141	51.8241	0	0	0	0
3	2706042540	558.206	0.209094	0.233091	0.897051	0.369692	0.575267	300.783	269.344	225.343	198.262	269.994	276.806	300.783	0	0	0	0
4	2706042541	37.8412	0.597853	0.419035	1.42674	0.153655	0.334213	21.3393	28.1277	11.8602	10.9638	13.8968	17.531	28.1277	0	0	0	0
5	2706042542	61.9212	0.60251	0.530718	1.13527	0.256261	0.458461	26.9282	42.6177	29.1114	5.48189	33.7493	31.8326	42.6177	0	0	0	0
6	2706042543	117.099	0.350899	0.478261	0.733697	0.463133	0.657168	51.316	72.4501	49.8667	14.6184	67.1015	66.8947	72.4501	0	0	0	0
7	2706042544	251.153	0.900338	0.478674	1.8809	0.0599856	0.178368	108.221	177.29	143.94	25.1253	107.204	119.949	177.29	0	0	0	0
8	2706042545	193.082	0.159975	0.333339	0.479917	0.631286	0.784552	88.9139	103.987	77.3607	48.4233	118.321	97.8047	118.321	0	0	0	0
11	2706042548	293.789	1.00178	0.471664	2.12393	0.0336757	0.122527	117.874	219.055	176.555	30.1504	127.453	125.485	219.055	0	0	0	0
12	2706042549	536.177	0.227052	0.399168	0.568813	0.569483	0.739162	213.901	336.68	212.944	104.613	303.744	304.948	336.68	0	0	0	0
13	2706042550	206.536	-0.422592	0.379597	-1.11326	0.265595	0.467917	77.228	98.873	58.7618	55.2757	145.321	140.71	145.321	0	0	0	0
20	2706042557	898.42	0.689405	0.348653	1.97733	0.0480038	0.15626	350.575	477.318	619.155	451.799	344.64	202.068	619.155	0	0	0	0
21	2706042558	659.467	-0.410944	0.299323	-1.37291	0.169779	0.357173	246.927	219.907	278.445	466.874	411.741	218.676	466.874	0	0	0	0
22	2706042559	910.162	-0.374924	0.236375	-1.58614	0.112707	0.272073	392.237	305.143	351.493	578.339	552.694	362.154	578.339	0	0	0	0
23	2706042560	1731.16	-0.661333	0.202941	-3.25874	0.00111908	0.00847531	694.544	560.849	526.43	1095.92	975.156	976.663	1095.92	0	0	0	0
24	2706042561	1011.42	-0.692726	0.271492	-2.55155	0.0107244	0.0532225	410.02	293.21	322.92	674.272	457.005	647.264	674.272	0	0	0	0
26	2706042563	238.113	0.380466	0.227804	1.67014	0.094891	0.244061	138.198	122.739	97.577	95.933	99.6597	101.495	138.198	0	0	0	0
27	2706042564	2.45772	0.874724	1.14676	0.762779	0.445595	0.643052	1.01616	0.852354	2.1564	1.37047	0.794101	0.461343	2.1564	0	0	0	0
30	2706042567	662.814	-0.101944	0.275353	-0.370231	0.71121	0.838019	362.26	259.115	231.274	324.345	266.421	385.683	385.683	0	0	0	0
31	2706042568	610.692	0.13945	0.236919	0.588597	0.556131	0.7283	336.857	275.31	239.36	277.749	246.965	305.87	336.857	0	0	0	0
32	2706042569	325.956	-0.608128	0.336947	-1.80482	0.0711033	0.200608	139.214	128.705	77.6303	270.897	161.203	133.328	270.897	0	0	0	0
33	2706042570	736.421	0.217957	0.192604	1.13164	0.257788	0.459619	333.3	369.921	342.058	312.468	361.713	309.561	369.921	0	0	0	0
34	2706042571	180.258	0.115963	0.287319	0.403602	0.686505	0.825374	91.9623	69.893	85.9863	68.5236	123.086	63.204	123.086	0	0	0	0
35	2706042572	508.144	0.164419	0.264512	0.621593	0.534209	0.709945	231.684	271.048	208.631	179.532	331.934	190.535	331.934	0	0	0	0
36	2706042573	452.81	-0.066928	0.262195	-0.255261	0.798522	0.884651	172.747	169.618	236.934	207.398	285.082	184.076	285.082	0	0	0	0
37	2706042574	98.5625	-0.361397	0.32039	-1.12799	0.259325	0.461499	35.5655	45.1747	33.9633	35.1754	74.2485	51.6704	74.2485	0	0	0	0
38	2706042575	148.63	-0.582779	0.249382	-2.3369	0.0194446	0.0811612	50.2998	48.5842	57.1445	75.376	96.0862	86.7324	96.0862	0	0	0	0
39	2706042576	0.573988	0.556691	2.66082	0.209218	0.834278	0.904809	0	0	0.808649	0	0.794101	0	0.808649	0	0	0	0
40	2706042577	9.06049	0.974659	0.612367	1.59163	0.111469	0.269912	5.08079	5.96648	4.85189	3.19777	2.77935	2.76806	5.96648	0	0	0	0
43	2706042580	4.81663	1.13716	0.938488	1.21169	0.225629	0.422884	2.5404	2.55706	3.50415	0	1.5882	2.76806	3.50415	0	0	0	0
44	2706042581	310.847	-0.620523	0.234719	-2.64368	0.008201	0.0431033	138.198	103.987	85.1777	186.384	205.672	153.627	205.672	0	0	0	0
45	2706042582	395.139	-0.433011	0.261185	-1.65787	0.0973435	0.247133	192.562	146.605	110.785	177.248	284.288	199.3	284.288	0	0	0	0
47	2706042584	8.02912	0.25663	0.682455	0.37604	0.706887	0.835558	6.09695	2.55706	2.96505	2.28412	3.1764	5.07477	6.09695	0	0	0	0
50	2706042587	588.634	-0.0648067	0.202646	-0.319802	0.749118	0.859613	268.774	248.887	243.942	278.663	361.316	236.669	361.316	0	0	0	0
51	2706042588	27.3937	-0.392758	0.415366	-0.945571	0.344367	0.547746	11.6858	7.67118	11.5906	13.7047	21.8378	10.6109	21.8378	0	0	0	0
52	2706042589	644.446	0.0349456	0.197239	0.177174	0.859372	0.919022	336.857	277.015	253.107	303.331	360.125	260.659	360.125	0	0	0	0
53	2706042590	132.017	-0.507292	0.269482	-1.88247	0.0597718	0.178069	48.7756	56.2553	40.1629	74.0055	67.1015	79.8123	79.8123	0	0	0	0
54	2706042591	81.6215	-0.245748	0.314049	-0.782513	0.433913	0.632555	36.0736	35.7989	27.4941	35.6323	37.7198	52.5931	52.5931	0	0	0	0
55	2706042592	1377.56	0.346832	0.197484	1.75625	0.0790457	0.215473	753.99	731.319	564.167	566.005	694.838	499.634	753.99	0	0	0	0
57	2706042594	351.145	0.310407	0.220863	1.40543	0.159894	0.341868	208.312	159.39	149.6	130.195	182.643	142.094	208.312	0	0	0	0
59	2706042596	974.585	0.435609	0.197546	2.20511	0.0274465	0.105716	561.428	490.956	435.862	344.445	480.828	376.456	561.428	0	0	0	0
60	2706042597	858.584	0.106632	0.20227	0.527176	0.598072	0.762881	387.156	435.553	355.536	411.598	458.99	328.476	458.99	0	0	0	0
61	2706042598	1022.96	0.0406361	0.217045	0.187224	0.851485	0.914089	574.638	455.157	354.727	496.568	525.695	435.046	574.638	0	0	0	0
62	2706042599	1507.43	-0.123229	0.234051	-0.526506	0.598537	0.763165	815.467	645.232	467.938	785.737	861.997	631.117	861.997	0	0	0	0
63	2706042600	1122.39	-0.380215	0.236467	-1.6079	0.107858	0.265256	518.749	421.915	357.692	618.54	534.43	660.643	660.643	0	0	0	0
64	2706042601	178.044	-0.139962	0.241559	-0.579411	0.562312	0.733947	90.4381	74.1548	61.4573	79.4874	111.174	80.2736	111.174	0	0	0	0
65	2706042602	363.116	-0.0944329	0.285863	-0.330343	0.741141	0.853575	140.23	175.585	147.713	238.919	175.099	127.331	238.919	0	0	0	0
67	2706042604	35.5055	-0.310748	0.409518	-0.758813	0.447964	0.644576	17.7828	11.0806	12.9384	26.4958	13.8968	16.147	26.4958	0	0	0	0
68	2706042605	81.8654	-0.149395	0.324072	-0.460993	0.644804	0.794441	33.5332	27.2753	40.702	36.5459	59.1605	31.3713	59.1605	0	0	0	0
69	2706042606	79.6248	-0.611563	0.312489	-1.95707	0.0503393	0.161445	25.404	31.5371	26.6854	41.571	65.5133	33.678	65.5133	0	0	0	0
70	2706042607	172.505	-0.152771	0.264412	-0.577777	0.563414	0.734411	66.5584	79.2689	69.8134	105.07	79.0131	76.5829	105.07	0	0	0	0
71	2706042608	58.5473	-0.706851	0.329077	-2.14798	0.0317155	0.118103	16.2585	17.8994	23.4508	31.9777	35.7345	37.3688	37.3688	0	0	0	0
75	2706042612	6.94837	0.855823	0.904497	0.946187	0.344053	0.547659	1.01616	2.55706	7.54739	3.65459	0.794101	2.76806	7.54739	0	0	0	0
78	2706042615	272.058	0.393858	0.298826	1.31802	0.187497	0.377515	172.747	138.934	101.081	82.6851	113.954	139.787	172.747	0	0	0	0
79	2706042616	206.75	-0.374273	0.230746	-1.62201	0.104801	0.259565	85.3573	77.5642	75.4739	125.627	124.277	88.5778	125.627	0	0	0	0
80	2706042617	145.674	-0.65533	0.273417	-2.39682	0.0165383	0.0733142	42.6787	56.2553	50.4058	88.6238	107.204	63.6653	107.204	0	0	0	0
81	2706042618	148.354	-0.0198856	0.268761	-0.07399	0.941018	0.969712	68.0826	67.3359	60.1096	68.5236	98.8656	51.209	98.8656	0	0	0	0
82	2706042619	299.972	0.137198	0.217322	0.631314	0.527835	0.704995	158.521	140.638	118.871	136.59	166.364	112.106	166.364	0	0	0	0
83	2706042620	274.636	-0.158836	0.2395	-0.663199	0.507203	0.691901	122.955	109.954	110.515	162.629	155.247	102.879	162.629	0	0	0	0
84	2706042621	67.4792	-0.35405	0.310212	-1.14132	0.253738	0.455713	34.0413	26.423	19.138	40.2005	38.911	29.9873	40.2005	0	0	0	0
86	2706042623	177.99	-0.557836	0.284012	-1.96413	0.0495154	0.159781	73.6715	63.0742	54.7186	133.393	93.3069	78.4283	133.393	0	0	0	0
87	2706042624	587.487	-0.533125	0.249768	-2.13448	0.0328037	0.120615	210.853	232.693	191.919	401.548	281.509	310.945	401.548	0	0	0	0
89	2706042626	129.712	-0.211965	0.264846	-0.800335	0.423517	0.62435	69.0988	51.1412	40.702	66.2395	78.219	57.2065	78.219	0	0	0	0
91	2706042628	370.388	0.295066	0.296075	0.996592	0.318962	0.523772	181.892	173.88	183.294	105.983	244.186	138.864	244.186	0	0	0	0
93	2706042630	264.829	0.335864	0.221509	1.51625	0.129456	0.299837	139.722	132.115	119.95	121.972	130.233	87.6551	139.722	0	0	0	0
94	2706042631	519.045	-0.186995	0.201423	-0.92837	0.353216	0.55647	244.894	221.612	179.251	268.612	274.362	252.816	274.362	0	0	0	0
95	2706042632	748.179	-0.110427	0.237334	-0.465283	0.641729	0.792517	403.923	295.767	259.846	323.888	382.36	409.672	409.672	0	0	0	0
96	2706042633	310.098	-0.238336	0.214825	-1.10944	0.267241	0.469592	149.883	115.92	112.133	172.679	165.967	145.784	172.679	0	0	0	0
97	2706042634	549.347	0.0519944	0.200664	0.259112	0.795549	0.883623	235.749	269.344	233.969	261.76	294.612	224.674	294.612	0	0	0	0
99	2706042636	508.999	-0.611201	0.468557	-1.30443	0.192086	0.382348	156.488	202.86	171.434	561.893	189.79	130.56	561.893	0	0	0	0
100	2706042637	277.78	0.147843	0.281928	0.5244	0.600001	0.763501	149.375	92.0542	143.94	108.724	173.114	104.725	173.114	0	0	0	0
101	2706042638	790.425	-0.285314	0.254205	-1.12238	0.261702	0.463135	337.873	297.471	307.287	539.966	396.653	316.02	539.966	0	0	0	0
102	2706042639	156.581	-1.18417	0.49293	-2.40231	0.0162917	0.0728376	42.1706	41.7653	42.3193	203.287	60.3517	47.5183	203.287	0	0	0	0
103	2706042640	651.588	0.283211	0.197407	1.43465	0.151387	0.331574	362.26	320.485	268.471	272.267	335.111	245.434	362.26	0	0	0	0
104	2706042641	512.48	-0.112319	0.227617	-0.493457	0.621689	0.777235	253.532	184.961	213.753	291.454	244.186	231.133	291.454	0	0	0	0
105	2706042642	39.2535	0.399565	0.334774	1.19354	0.232659	0.432179	21.8474	18.7518	18.5989	13.7047	20.2496	15.2243	21.8474	0	0	0	0
106	2706042643	440.652	-0.291048	0.258938	-1.12401	0.26101	0.462754	192.054	168.766	164.156	301.047	206.466	189.612	301.047	0	0	0	0
107	2706042644	510.221	0.0212408	0.206013	0.103104	0.91788	0.95274	208.312	236.954	231.813	235.264	262.847	232.978	262.847	0	0	0	0
109	2706042646	73.6718	-0.136478	0.310006	-0.440244	0.659761	0.805292	33.0251	35.7989	25.0681	26.9526	48.0431	36.4461	48.0431	0	0	0	0
110	2706042647	231.538	0.328214	0.266548	1.23135	0.218192	0.414617	128.036	118.477	95.9597	81.3147	92.9098	119.026	128.036	0	0	0	0
111	2706042648	769.914	0.103232	0.263491	0.391784	0.695218	0.829375	379.027	353.727	323.729	471.899	310.494	284.187	471.899	0	0	0	0
112	2706042649	136.702	-0.707092	0.278121	-2.54239	0.0110097	0.0540677	51.316	44.3224	42.0497	102.785	81.3954	60.8972	102.785	0	0	0	0
113	2706042650	202.014	0.420395	0.228223	1.84203	0.0654706	0.188472	93.9947	103.987	106.472	78.5737	95.6892	76.1215	106.472	0	0	0	0
115	2706042652	145.828	0.0580618	0.349704	0.166031	0.868132	0.924546	78.7523	57.1077	61.4573	103.699	59.1605	43.3662	103.699	0	0	0	0
116	2706042653	316.617	-0.330843	0.300969	-1.09926	0.271655	0.474076	133.625	122.739	115.098	239.833	142.541	124.563	239.833	0	0	0	0
117	2706042654	349.806	-0.0471115	0.268492	-0.175467	0.860713	0.91983	164.618	145.752	145.018	224.757	149.291	137.019	224.757	0	0	0	0
118	2706042655	62.8296	0.0276541	0.288088	0.0959917	0.923527	0.955761	30.4848	24.7183	28.3027	32.4345	32.1611	25.8352	32.4345	0	0	0	0
119	2706042656	354.223	0.124755	0.209712	0.594889	0.551918	0.723687	179.86	161.947	148.522	161.716	199.319	131.944	199.319	0	0	0	0
120	2706042657	622.04	-0.481702	0.35067	-1.37366	0.169547	0.356923	239.813	252.297	196.232	534.941	229.892	268.501	534.941	0	0	0	0
121	2706042658	242.34	-0.644408	0.326146	-1.97583	0.0481741	0.156578	110.761	82.6783	59.84	94.1057	150.879	178.54	178.54	0	0	0	0
122	2706042659	249.938	-0.153287	0.234475	-0.653746	0.513276	0.696919	124.479	104.839	86.2559	113.749	161.203	107.954	161.203	0	0	0	0
123	2706042660	437.331	0.186848	0.224998	0.830443	0.406288	0.606634	231.176	190.927	195.154	162.629	258.083	175.772	258.083	0	0	0	0
124	2706042661	151.261	-0.308995	0.261616	-1.1811	0.237563	0.437666	71.1311	57.1077	51.7535	72.1782	108.792	63.6653	108.792	0	0	0	0
125	2706042662	203.981	-0.120929	0.23202	-0.521203	0.602225	0.764148	98.5674	85.2354	76.013	109.638	119.115	79.8123	119.115	0	0	0	0
126	2706042663	383.656	-0.00754195	0.209614	-0.0359801	0.971298	0.984453	178.844	175.585	153.104	172.679	231.878	155.011	231.878	0	0	0	0
127	2706042664	188.648	-0.315987	0.235518	-1.34166	0.179705	0.368917	73.6715	80.1212	69.0047	102.785	122.292	78.8896	122.292	0	0	0	0
128	2706042665	34.6973	-0.695291	0.353839	-1.96499	0.0494148	0.159621	13.2101	11.933	10.2429	18.273	25.4112	18.4537	25.4112	0	0	0	0
129	2706042666	4603.63	-0.35381	0.207886	-1.70194	0.0887665	0.23323	2065.34	1755.85	1549.64	2780.69	2327.51	2311.33	2780.69	0	0	0	0
130	2706042667	183.37	0.0721564	0.261982	0.275425	0.78299	0.877653	99.5835	82.6783	68.4656	70.3509	117.13	73.3535	117.13	0	0	0	0
131	2706042668	585.329	-0.0377125	0.241981	-0.155849	0.876152	0.929691	308.912	248.035	212.405	216.991	345.434	296.182	345.434	0	0	0	0
132	2706042669	471.217	-0.143923	0.204287	-0.704514	0.481113	0.672061	222.539	178.142	192.189	221.103	291.038	207.604	291.038	0	0	0	0
133	2706042670	766.152	-0.0424589	0.189978	-0.223493	0.823151	0.898557	340.921	327.304	329.12	397.894	401.021	325.247	401.021	0	0	0	0
134	2706042671	376.769	-0.289365	0.22433	-1.28991	0.197082	0.388814	148.867	167.061	133.427	226.128	197.334	173.004	226.128	0	0	0	0
135	2706042672	27.1479	0.295493	0.410625	0.719617	0.471761	0.663717	9.14543	14.49	15.3643	11.8774	12.3086	11.0722	15.3643	0	0	0	0
136	2706042673	1203.3	-0.41767	0.208627	-2.002	0.0452852	0.149822	528.91	479.023	363.892	596.612	716.279	670.792	716.279	0	0	0	0
137	2706042674	514.712	0.582163	0.218737	2.66148	0.00777981	0.0412343	243.878	270.196	297.044	196.434	210.04	188.689	297.044	0	0	0	0
139	2706042676	467.757	-0.743716	0.263437	-2.82313	0.00475569	0.0276395	158.521	189.223	117.793	284.601	247.362	303.564	303.564	0	0	0	0
140	2706042677	324.711	0.205734	0.295726	0.695692	0.486622	0.676831	196.627	144.048	123.184	133.849	115.145	179.462	196.627	0	0	0	0
141	2706042678	741.602	0.221927	0.215215	1.03119	0.302453	0.506723	314.501	365.66	370.631	321.604	391.889	280.958	391.889	0	0	0	0
142	2706042679	2418.29	0.174496	0.188055	0.927899	0.35346	0.556576	1122.35	1123.4	1139.39	985.826	1311.86	1000.19	1311.86	0	0	0	0
143	2706042680	1140.61	-0.19614	0.203522	-0.963729	0.335182	0.539457	471.498	452.6	478.99	655.999	610.664	493.637	655.999	0	0	0	0
144	2706042681	292.856	-0.781229	0.270786	-2.88504	0.00391368	0.0236098	93.4866	98.873	92.186	229.782	154.056	147.63	229.782	0	0	0	0
145	2706042682	586.447	-0.215619	0.229406	-0.939902	0.347268	0.550966	287.573	229.283	205.127	355.866	293.023	258.813	355.866	0	0	0	0
146	2706042683	564.635	-0.00729386	0.224909	-0.0324303	0.974129	0.985733	271.314	210.531	262.002	262.217	343.846	220.06	343.846	0	0	0	0
147	2706042684	402.889	0.313105	0.270173	1.15891	0.246494	0.44647	200.183	196.894	193.267	155.32	254.509	119.026	254.509	0	0	0	0
148	2706042685	115.826	-0.240747	0.25268	-0.952775	0.340704	0.546016	54.3645	46.8794	40.1629	65.7827	66.3074	49.3637	66.3074	0	0	0	0
149	2706042686	222.523	-0.517963	0.258508	-2.00366	0.0451064	0.149546	95.0108	72.4501	75.2043	151.666	136.982	91.8072	151.666	0	0	0	0
150	2706042687	69.2438	-0.555059	0.320043	-1.73433	0.0828601	0.22297	19.8151	25.5706	28.0332	33.3481	52.4107	34.6007	52.4107	0	0	0	0
152	2706042689	97.1857	-0.0869505	0.338411	-0.256938	0.797227	0.88392	44.2029	49.4365	32.0764	31.9777	48.8372	61.8199	61.8199	0	0	0	0
153	2706042690	474.468	-0.0939179	0.33837	-0.27756	0.78135	0.87644	226.095	192.632	189.493	171.766	178.276	341.855	341.855	0	0	0	0
154	2706042691	1620.65	-0.302408	0.17188	-1.75941	0.0785085	0.214649	686.923	624.775	609.721	854.261	925.922	804.582	925.922	0	0	0	0
155	2706042692	772.793	-0.0723168	0.242504	-0.298209	0.765544	0.86769	336.857	340.089	318.877	317.493	363.301	452.116	452.116	0	0	0	0
156	2706042693	353.946	-0.327574	0.246167	-1.3307	0.183288	0.373347	149.883	158.538	109.437	206.028	169.541	187.766	206.028	0	0	0	0
157	2706042694	1654.94	-0.0904346	0.249845	-0.361963	0.71738	0.83916	876.437	708.306	553.116	725.893	766.705	947.598	947.598	0	0	0	0
158	2706042695	2120.34	-0.138409	0.279234	-0.495675	0.620123	0.776204	1089.83	887.3	712.959	800.812	1026.38	1346.2	1346.2	0	0	0	0
159	2706042696	3205.79	-0.021433	0.29886	-0.0717159	0.942828	0.970304	1662.94	1330.52	1236.15	1205.56	1282.08	2093.11	2093.11	0	0	0	0
160	2706042697	266.302	-0.204377	0.257695	-0.793096	0.427722	0.627859	136.165	97.1683	95.6901	121.515	129.041	157.779	157.779	0	0	0	0
161	2706042698	88.4379	0.124053	0.304506	0.40739	0.683721	0.823663	46.2352	36.6512	39.0847	53.4484	38.5139	30.4486	53.4484	0	0	0	0
162	2706042699	182.935	-0.0795372	0.249927	-0.318242	0.750301	0.860152	97.5512	62.2218	75.7434	82.2283	95.2921	94.1139	97.5512	0	0	0	0
164	2706042701	13.8158	-0.291124	0.63749	-0.456672	0.647907	0.796304	6.60503	7.67118	2.6955	10.9638	3.1764	6.92014	10.9638	0	0	0	0
165	2706042702	65.5454	-0.484611	0.342716	-1.41403	0.157353	0.338276	26.4201	15.3424	29.1114	29.2367	41.6903	40.5982	41.6903	0	0	0	0
166	2706042703	31.3312	-0.363389	0.370808	-0.979995	0.327089	0.530807	15.2424	8.52354	12.1297	15.9888	19.4555	16.147	19.4555	0	0	0	0
167	2706042704	15.4094	-0.158746	0.522543	-0.303795	0.761284	0.864836	5.58887	4.26177	8.62559	9.13648	6.35281	8.30417	9.13648	0	0	0	0
168	2706042705	25.8413	-0.734058	0.449521	-1.63298	0.102473	0.255817	11.1777	5.96648	8.35604	20.1003	18.6614	8.76551	20.1003	0	0	0	0
169	2706042706	173.786	0.0832574	0.225009	0.370018	0.711369	0.838019	79.2604	80.9736	76.2825	77.6601	97.6744	69.6627	97.6744	0	0	0	0
170	2706042707	68.9727	-0.427962	0.327183	-1.30802	0.190867	0.381127	24.8959	24.7183	27.7636	40.2005	51.6166	24.4512	51.6166	0	0	0	0
171	2706042708	56.113	-0.224499	0.352557	-0.636774	0.524272	0.703882	18.2909	27.2753	22.6422	36.5459	23.426	26.2965	36.5459	0	0	0	0
172	2706042709	50.3669	-0.380833	0.37169	-1.0246	0.305552	0.50974	20.8312	13.6377	22.3726	21.0139	26.2053	35.062	35.062	0	0	0	0
173	2706042710	101.829	-0.529055	0.2913	-1.81619	0.0693415	0.196697	32.009	46.0271	32.8851	45.6824	71.072	56.7452	71.072	0	0	0	0
174	2706042711	216.252	-0.0617468	0.235697	-0.261975	0.793341	0.882549	109.237	90.3495	81.6735	88.6238	116.733	113.029	116.733	0	0	0	0
175	2706042712	124.266	-0.717391	0.282136	-2.54271	0.0109995	0.0540677	42.6787	49.4365	33.6937	68.9804	99.6597	56.2838	99.6597	0	0	0	0
176	2706042713	65.2698	-0.546369	0.382051	-1.4301	0.15269	0.332574	18.2909	18.7518	31.5373	33.3481	55.19	26.2965	55.19	0	0	0	0
177	2706042714	144.811	0.58665	0.267826	2.19041	0.0284943	0.109065	61.4776	81.8259	84.6386	54.8189	60.3517	52.1317	84.6386	0	0	0	0
178	2706042715	160.957	0.383685	0.328832	1.16681	0.243286	0.443275	70.623	87.7924	81.6735	88.6238	77.0278	37.8301	88.6238	0	0	0	0
179	2706042716	486.316	-0.453649	0.283443	-1.60049	0.10949	0.267666	213.901	144.9	184.641	341.704	296.994	179.001	341.704	0	0	0	0
180	2706042717	114.347	-0.114962	0.300857	-0.382114	0.702377	0.832849	65.0341	50.2889	32.346	48.4233	65.1163	57.6678	65.1163	0	0	0	0
181	2706042718	42.3674	-0.681525	0.360614	-1.8899	0.0587713	0.17618	12.702	17.8994	12.9384	18.273	32.5581	24.4512	32.5581	0	0	0	0
182	2706042719	2403.13	-0.666074	0.309233	-2.15395	0.0312439	0.116904	944.011	807.179	717.002	2042.92	1049.4	1122.45	2042.92	0	0	0	0
183	2706042720	202.886	0.0293437	0.278025	0.105543	0.915945	0.95136	89.93	92.0542	88.4123	102.329	74.6455	108.877	108.877	0	0	0	0
184	2706042721	26.1516	-0.673307	0.450939	-1.49312	0.135405	0.307722	7.62119	13.6377	6.19964	17.3593	11.9115	15.6857	17.3593	0	0	0	0
185	2706042722	14.8288	-0.358395	0.492153	-0.728219	0.466479	0.660162	6.60503	5.11412	5.39099	6.85236	7.94101	9.22685	9.22685	0	0	0	0
186	2706042723	9.39009	-0.116525	0.715579	-0.16284	0.870644	0.92618	3.55655	7.67118	1.34775	5.48189	3.1764	4.61343	7.67118	0	0	0	0
187	2706042724	34.5209	1.00118	0.391719	2.55586	0.0105925	0.0530133	14.2262	25.5706	20.7553	9.5933	12.3086	11.0722	25.5706	0	0	0	0
188	2706042725	143.121	-0.0424369	0.285121	-0.148838	0.881681	0.932818	71.6392	76.7118	40.9715	67.6099	77.4249	63.6653	77.4249	0	0	0	0
189	2706042726	185.359	-0.571457	0.257955	-2.21533	0.0267373	0.103619	78.2442	63.9265	56.3359	126.083	115.145	79.8123	126.083	0	0	0	0
190	2706042727	5.85944	-0.113116	0.814492	-0.138879	0.889545	0.939147	1.52424	1.70471	3.77369	4.56824	1.5882	2.76806	4.56824	0	0	0	0
191	2706042728	2520.7	-0.494985	0.348064	-1.42211	0.154995	0.335734	1145.21	985.321	663.362	2098.65	947.363	1155.66	2098.65	0	0	0	0
192	2706042729	5.02842	-0.461999	0.919487	-0.502453	0.615349	0.774236	4.57271	0	1.0782	1.8273	3.57345	3.2294	4.57271	0	0	0	0
193	2706042730	183.325	-0.134366	0.270493	-0.496746	0.619368	0.775876	72.1472	92.0542	67.657	109.181	100.851	67.356	109.181	0	0	0	0
194	2706042731	315.659	0.766088	0.246634	3.10617	0.0018953	0.0130349	177.828	161.095	185.45	85.8829	144.526	109.8	185.45	0	0	0	0
195	2706042732	216.302	0.311344	0.234098	1.32997	0.183528	0.373352	133.117	96.316	89.76	84.0556	109.586	86.2711	133.117	0	0	0	0
196	2706042733	84.2487	-0.268927	0.322858	-0.832956	0.40487	0.606085	48.7756	28.1277	25.3377	45.6824	39.7051	46.5956	48.7756	0	0	0	0
197	2706042734	628.656	0.45139	0.224672	2.00911	0.0445255	0.148378	308.404	292.357	354.727	217.905	292.229	258.352	354.727	0	0	0	0
198	2706042735	97.38	-0.698915	0.2636	-2.65142	0.00801539	0.0422691	30.4848	33.2418	33.9633	52.0779	68.2927	54.4384	68.2927	0	0	0	0
199	2706042736	120.769	-0.206111	0.279005	-0.738735	0.460068	0.655567	49.7918	41.7653	55.2577	56.6462	59.5576	70.1241	70.1241	0	0	0	0
200	2706042737	602.847	0.121399	0.218763	0.554931	0.578942	0.747309	311.453	254.854	266.045	311.097	315.655	212.218	315.655	0	0	0	0
201	2706042738	255.931	-0.140901	0.232975	-0.604793	0.545317	0.719534	122.447	99.7254	100.542	103.242	153.659	131.944	153.659	0	0	0	0
202	2706042739	561.059	-0.623159	0.222989	-2.79457	0.00519689	0.0298608	217.966	196.894	171.973	303.331	431.594	258.813	431.594	0	0	0	0
203	2706042740	382.065	-0.792174	0.205572	-3.85351	0.000116439	0.00117297	121.939	121.887	125.071	241.66	261.656	198.839	261.656	0	0	0	0
204	2706042741	271.694	-0.155641	0.23962	-0.649532	0.515995	0.697836	110.761	120.182	108.628	159.888	125.071	125.947	159.888	0	0	0	0
205	2706042742	1231.94	0.52811	0.275434	1.91737	0.0551908	0.170063	676.253	554.03	690.317	322.975	591.605	545.307	690.317	0	0	0	0
206	2706042743	121.788	-0.312167	0.277486	-1.12498	0.260596	0.46248	41.6625	48.5842	52.2926	75.8328	67.8956	51.6704	75.8328	0	0	0	0
207	2706042744	234.964	-0.255583	0.279977	-0.91287	0.361311	0.566102	81.8008	98.873	101.081	95.933	174.305	104.263	174.305	0	0	0	0
208	2706042745	159.647	0.202841	0.25845	0.784837	0.432549	0.631445	89.4219	65.6312	71.4307	55.2757	85.7629	74.2762	89.4219	0	0	0	0
209	2706042746	53.1914	0.553569	0.329996	1.6775	0.0934441	0.241525	26.9282	34.9465	22.6422	16.4457	26.6024	18.9151	34.9465	0	0	0	0
210	2706042747	94.9633	-0.0496034	0.306347	-0.161919	0.87137	0.92618	59.4453	34.0941	31.5373	42.0278	57.9694	40.5982	59.4453	0	0	0	0
211	2706042748	319.309	-0.372131	0.229318	-1.62277	0.104639	0.259369	124.987	109.101	132.349	167.654	216.393	141.632	216.393	0	0	0	0
212	2706042749	466.447	-0.218976	0.247661	-0.884174	0.376602	0.579941	238.797	179.847	156.339	191.409	317.243	222.367	317.243	0	0	0	0
213	2706042750	294.49	-0.523328	0.221726	-2.36025	0.0182625	0.078307	105.172	121.034	94.6119	153.95	204.481	145.323	204.481	0	0	0	0
214	2706042751	247.63	-0.381349	0.222115	-1.7169	0.0859979	0.228287	105.68	82.6783	95.6901	128.824	163.982	115.336	163.982	0	0	0	0
215	2706042752	820.977	-0.197672	0.324647	-0.608883	0.542602	0.717458	434.408	341.794	246.099	607.119	358.934	295.259	607.119	0	0	0	0
218	2706042755	1774.83	-0.247267	0.230662	-1.07199	0.283725	0.488361	835.282	685.292	635.598	800.812	889.393	1067.55	1067.55	0	0	0	0
219	2706042756	173.985	-0.456059	0.329351	-1.38472	0.166138	0.351394	84.8492	52.8459	57.4141	64.869	96.8803	126.408	126.408	0	0	0	0
220	2706042757	0.108307	1.18947	4.07188	0.29212	0.770195	0.870196	0	0	0.26955	0	0	0	0.26955	0	0	0	0
221	2706042758	1035.62	-0.0802267	0.239618	-0.334811	0.737767	0.851249	444.061	416.801	466.59	548.189	431.594	540.694	548.189	0	0	0	0
222	2706042759	451.99	-0.456571	0.217163	-2.10244	0.0355148	0.12718	186.973	168.766	149.87	277.749	233.863	238.976	277.749	0	0	0	0
224	2706042761	488.216	0.135067	0.258225	0.52306	0.600933	0.763501	242.354	199.451	233.16	285.972	208.849	176.233	285.972	0	0	0	0
225	2706042762	1517.75	-0.113023	0.224501	-0.50344	0.614655	0.773673	779.394	573.634	585.192	873.447	704.765	688.323	873.447	0	0	0	0
226	2706042763	414.341	0.26528	0.27692	0.957966	0.33808	0.542689	201.707	184.961	209.979	119.688	237.039	190.535	237.039	0	0	0	0
227	2706042764	394.72	0.533847	0.249334	2.14109	0.0322666	0.119733	184.433	228.431	202.971	133.393	210.834	126.869	228.431	0	0	0	0
228	2706042765	188.115	-0.196572	0.232943	-0.84386	0.398748	0.600737	80.2765	74.1548	77.0912	105.07	110.777	76.1215	110.777	0	0	0	0
230	2706042767	198.635	-0.359391	0.300933	-1.19426	0.232377	0.431911	84.8492	64.7789	79.7867	80.8578	100.454	137.941	137.941	0	0	0	0
231	2706042768	116.769	-0.0929643	0.276775	-0.335884	0.736959	0.851249	42.6787	61.3695	45.8234	51.6211	73.0573	49.825	73.0573	0	0	0	0
233	2706042770	50.3524	-0.65741	0.424607	-1.54828	0.121555	0.286392	17.7828	11.0806	21.8335	17.8161	48.0431	25.8352	48.0431	0	0	0	0
234	2706042771	45.2285	-0.198848	0.381388	-0.52138	0.602102	0.764148	23.8797	16.1947	16.173	17.8161	36.9257	16.6083	36.9257	0	0	0	0
235	2706042772	69.8688	-0.150064	0.37394	-0.401303	0.688197	0.825393	34.5494	26.423	26.955	48.8802	40.4992	17.9924	48.8802	0	0	0	0
236	2706042773	1850.68	-0.216458	0.254049	-0.852035	0.394195	0.596255	701.657	763.709	789.511	1211.04	951.73	711.852	1211.04	0	0	0	0
238	2706042775	187.944	0.0527596	0.265503	0.198716	0.842485	0.910367	108.221	85.2354	62.8051	75.8328	112.762	79.3509	112.762	0	0	0	0
239	2706042776	1737.77	-0.459329	0.202165	-2.27205	0.0230836	0.093015	795.144	618.809	535.595	996.333	1004.93	900.08	1004.93	0	0	0	0
240	2706042777	28.4533	-1.16948	0.489432	-2.38946	0.0168731	0.0745137	9.65351	2.55706	9.97334	12.3342	27.3965	18.9151	27.3965	0	0	0	0
241	2706042778	29.9531	-0.778533	0.422762	-1.84154	0.0655423	0.188472	7.62119	8.52354	12.1297	21.4707	14.6909	18.4537	21.4707	0	0	0	0
242	2706042779	128.951	0.222654	0.31022	0.717729	0.472924	0.664759	66.0503	46.0271	70.0829	53.4484	48.4402	68.7401	70.0829	0	0	0	0
243	2706042780	200.995	0.124076	0.23319	0.532079	0.594671	0.75916	104.156	78.4165	94.3424	92.2784	111.571	76.5829	111.571	0	0	0	0
244	2706042781	171.783	-0.00523136	0.253927	-0.0206018	0.983563	0.990902	68.5907	69.893	86.2559	74.9191	100.454	75.1989	100.454	0	0	0	0
245	2706042782	1952.99	-0.28861	0.285639	-1.0104	0.312302	0.517704	966.367	721.944	653.927	741.882	1011.29	1315.75	1315.75	0	0	0	0
246	2706042783	1245.88	-0.320202	0.196758	-1.62739	0.103655	0.257721	556.855	513.969	403.246	640.467	786.954	579.908	786.954	0	0	0	0
247	2706042784	25.3864	-0.511094	0.435064	-1.17476	0.240092	0.44052	9.65351	5.11412	11.8602	14.1615	13.8968	15.6857	15.6857	0	0	0	0
248	2706042785	264.288	0.397127	0.222153	1.78763	0.0738364	0.206099	137.689	152.571	109.168	108.267	123.086	97.8047	152.571	0	0	0	0
249	2706042786	16.1408	-0.185334	0.567496	-0.326582	0.743984	0.855595	6.60503	11.0806	3.2346	5.02506	11.9115	7.38148	11.9115	0	0	0	0
250	2706042787	794.993	-0.541964	0.241263	-2.24636	0.0246811	0.0968689	372.422	277.867	215.101	467.331	435.564	450.27	467.331	0	0	0	0
251	2706042788	590.314	-0.0879542	0.204453	-0.430194	0.667055	0.810419	263.693	263.377	231.004	327.543	297.391	252.354	327.543	0	0	0	0
252	2706042789	822.892	-0.222711	0.211189	-1.05455	0.291629	0.49559	362.26	300.028	341.519	465.047	484.402	337.703	484.402	0	0	0	0
253	2706042790	1055.08	-0.300898	0.226428	-1.32889	0.183884	0.373352	462.86	464.533	330.198	638.64	546.739	490.869	638.64	0	0	0	0
254	2706042791	1046.99	-0.26433	0.209882	-1.25942	0.207878	0.401574	494.361	386.116	383.03	458.651	673.795	526.392	673.795	0	0	0	0
255	2706042792	227.53	0.321443	0.270041	1.19035	0.23391	0.433734	109.745	104.839	118.602	72.635	136.188	87.1938	136.188	0	0	0	0
256	2706042793	145.077	0.111161	0.290676	0.382423	0.702147	0.832849	71.1311	83.5307	46.9016	52.9916	80.9983	66.8947	83.5307	0	0	0	0
257	2706042794	409.702	0.0551661	0.270567	0.203891	0.838439	0.907816	190.022	202.86	160.921	133.849	268.803	183.614	268.803	0	0	0	0
258	2706042795	937.276	0.104336	0.219043	0.476329	0.63384	0.786482	433.9	375.888	469.555	465.504	420.079	414.286	469.555	0	0	0	0
259	2706042796	1074.15	-0.513957	0.185051	-2.77738	0.00547984	0.0310887	445.077	352.022	375.213	603.008	655.133	567.452	655.133	0	0	0	0
260	2706042797	55.1689	0.0165986	0.34896	0.0475658	0.962062	0.980522	36.0736	21.3088	17.2512	21.9276	32.1611	25.3738	36.0736	0	0	0	0
261	2706042798	51.0334	-0.232825	0.356636	-0.652837	0.513861	0.696919	26.4201	23.8659	13.2079	30.6072	28.1906	20.2991	30.6072	0	0	0	0
262	2706042799	43.0455	0.0574592	0.455982	0.126012	0.899722	0.943658	11.1777	18.7518	26.6854	29.2367	18.6614	13.3789	29.2367	0	0	0	0
263	2706042800	942.531	-0.44995	0.177556	-2.53412	0.0112729	0.0549701	361.752	351.17	340.441	510.729	575.723	486.717	575.723	0	0	0	0
264	2706042801	194.734	-0.152453	0.241464	-0.63137	0.527799	0.704995	94.5027	79.2689	71.4307	79.0305	115.939	101.495	115.939	0	0	0	0
265	2706042802	233.59	0.0517849	0.22997	0.225181	0.821838	0.898448	110.253	98.873	105.124	99.5876	142.938	92.2685	142.938	0	0	0	0
266	2706042803	5.43944	-0.372903	0.846281	-0.440638	0.659475	0.805257	2.5404	0	3.2346	4.11142	2.3823	2.76806	4.11142	0	0	0	0
267	2706042804	102.174	-0.881449	0.359702	-2.45049	0.014266	0.0663285	30.4848	29.8324	33.9633	90.4511	43.2785	55.3611	90.4511	0	0	0	0
268	2706042805	17.5767	-1.2102	0.485386	-2.49328	0.0126569	0.0605488	4.06463	4.26177	5.39099	10.0501	15.882	10.1495	15.882	0	0	0	0
269	2706042806	109.185	-0.101477	0.300701	-0.337467	0.735765	0.850187	38.614	46.8794	52.5622	60.7576	65.9104	38.2914	65.9104	0	0	0	0
270	2706042807	84.1561	-0.34094	0.336138	-1.01429	0.310446	0.515527	32.5171	26.423	38.276	34.7186	68.2927	35.9847	68.2927	0	0	0	0
271	2706042808	34.9515	-0.786203	0.388072	-2.02592	0.0427728	0.144554	10.1616	10.2282	12.9384	15.0752	25.8083	23.5285	25.8083	0	0	0	0
272	2706042809	96.8922	0.226758	0.340872	0.665231	0.505903	0.691026	42.6787	61.3695	35.311	28.3231	59.9546	41.0595	61.3695	0	0	0	0
273	2706042810	26.6799	0.358475	0.433831	0.826301	0.408633	0.608689	17.7828	8.52354	13.2079	7.30918	13.4997	13.3789	17.7828	0	0	0	0
274	2706042811	18.7453	0.343675	0.465557	0.7382	0.460393	0.655567	9.65351	7.67118	9.97334	8.67966	5.95576	9.22685	9.97334	0	0	0	0
275	2706042812	132.23	0.00878683	0.277852	0.0316241	0.974772	0.985749	61.4776	53.6983	59.84	75.376	73.4544	43.3662	75.376	0	0	0	0
276	2706042813	224.464	-0.393084	0.288282	-1.36354	0.172712	0.361297	75.7038	71.5977	106.203	110.551	164.379	98.7273	164.379	0	0	0	0
279	2706042816	345.955	-0.396045	0.298254	-1.32788	0.184219	0.37379	170.207	92.0542	133.697	223.844	154.056	184.998	223.844	0	0	0	0
280	2706042817	155.817	-0.474694	0.276171	-1.71884	0.0856434	0.22773	60.9695	48.5842	61.7269	106.897	78.219	76.1215	106.897	0	0	0	0
281	2706042818	211.269	-0.439497	0.224164	-1.96061	0.0499246	0.160443	83.8331	72.4501	80.0562	124.256	116.336	110.261	124.256	0	0	0	0
282	2706042819	69.1019	0.0559212	0.338436	0.165234	0.868759	0.924657	33.5332	28.98	30.4591	45.6824	28.5876	23.5285	45.6824	0	0	0	0
283	2706042820	51.1228	0.485018	0.321718	1.50759	0.13166	0.302934	26.4201	21.3088	30.1896	21.9276	21.8378	18.4537	30.1896	0	0	0	0
284	2706042821	847.611	-0.400419	0.207628	-1.92854	0.0537876	0.168306	316.025	351.17	299.47	438.094	581.679	384.298	581.679	0	0	0	0
285	2706042822	1052.86	-0.165781	0.324471	-0.510926	0.609403	0.770456	562.444	403.163	358.231	785.737	424.844	386.605	785.737	0	0	0	0
286	2706042823	304.893	-0.48096	0.236159	-2.03659	0.0416911	0.141967	116.35	105.692	113.75	203.287	169.541	140.248	203.287	0	0	0	0
287	2706042824	312.307	-0.555615	0.225967	-2.45883	0.0139392	0.0651948	115.334	115.92	103.777	143.9	214.804	179.462	214.804	0	0	0	0
288	2706042825	784.93	-0.134824	0.209202	-0.644469	0.519272	0.701359	360.736	352.022	281.14	427.13	450.255	314.174	450.255	0	0	0	0
289	2706042826	230.412	-0.105229	0.286976	-0.366683	0.713855	0.83916	75.7038	98.0207	116.445	130.195	128.644	88.1165	130.195	0	0	0	0
290	2706042827	340.98	0.302614	0.263073	1.15031	0.250018	0.450319	152.424	146.605	195.154	145.727	189.79	111.184	195.154	0	0	0	0
292	2706042829	217.563	-0.586999	0.320801	-1.82979	0.0672812	0.192113	67.5745	52.8459	105.394	140.702	133.012	105.647	140.702	0	0	0	0
293	2706042830	12.9477	-0.518874	0.574923	-0.902511	0.366785	0.572966	7.11311	5.11412	2.42595	5.02506	8.33806	8.30417	8.33806	0	0	0	0
294	2706042831	82.6292	0.520775	0.310155	1.67908	0.0931365	0.240935	44.711	35.7989	47.4407	23.298	38.911	36.4461	47.4407	0	0	0	0
295	2706042832	130.144	0.45641	0.277708	1.64349	0.100282	0.251849	71.1311	55.403	71.7002	63.9554	55.9841	39.6755	71.7002	0	0	0	0
296	2706042833	12033.6	-0.0965937	0.333558	-0.289586	0.772133	0.870762	7873.7	4920.64	2887.95	4644.99	6627.57	6643.34	7873.7	0	0	0	0
297	2706042834	41.435	-0.0104781	0.462425	-0.0226589	0.981922	0.990155	31.5009	11.933	12.1297	28.7799	15.882	15.2243	31.5009	0	0	0	0
298	2706042835	202.354	-0.493119	0.313393	-1.57348	0.115607	0.276945	82.8169	82.6783	58.4923	75.8328	117.527	144.862	144.862	0	0	0	0
299	2706042836	64.5359	-0.127526	0.341278	-0.373672	0.708648	0.836695	35.0575	20.4565	25.8768	36.0891	25.0142	35.5234	36.0891	0	0	0	0
300	2706042837	1021.44	0.0574063	0.201848	0.284403	0.776101	0.873709	512.652	459.419	410.255	542.707	483.211	417.515	542.707	0	0	0	0
301	2706042838	468.726	-0.261433	0.202864	-1.28871	0.197499	0.389178	197.643	208.827	159.843	246.685	257.686	231.594	257.686	0	0	0	0
302	2706042839	1023.36	-0.267628	0.195426	-1.36946	0.170856	0.358478	472.514	373.331	385.726	577.425	547.93	487.178	577.425	0	0	0	0
303	2706042840	1913.42	-0.223792	0.199278	-1.12302	0.261431	0.462916	868.307	795.246	679.804	1098.2	966.818	901.464	1098.2	0	0	0	0
304	2706042841	3811.2	-0.252263	0.203446	-1.23995	0.214993	0.411145	1675.65	1559.81	1377.4	2227.02	1857.8	1865.21	2227.02	0	0	0	0
305	2706042842	1519.06	-0.0280598	0.274738	-0.102133	0.918651	0.952911	737.223	729.615	532.9	489.258	978.333	763.061	978.333	0	0	0	0
307	2706042844	140.821	-0.447734	0.266656	-1.67907	0.0931391	0.240935	56.3968	48.5842	52.2926	94.1057	84.1747	57.6678	94.1057	0	0	0	0
308	2706042845	102.632	-0.757441	0.265153	-2.85663	0.00428171	0.025369	41.1544	28.1277	31.5373	67.6099	65.9104	53.5158	67.6099	0	0	0	0
309	2706042846	244.477	-0.620747	0.273724	-2.26778	0.0233425	0.0935783	103.14	86.9401	67.1179	177.705	145.718	104.725	177.705	0	0	0	0
310	2706042847	302.911	-0.368047	0.34803	-1.05752	0.290276	0.494761	99.5835	121.034	126.688	247.599	139.365	104.725	247.599	0	0	0	0
311	2706042848	308.644	-0.0602609	0.207649	-0.290206	0.771659	0.87054	146.327	118.477	134.236	152.579	158.82	143.939	158.82	0	0	0	0
312	2706042849	383.187	0.140296	0.223151	0.628703	0.529544	0.704995	185.957	176.437	169.547	169.939	227.113	135.173	227.113	0	0	0	0
313	2706042850	10544.8	0.480055	0.25296	1.89775	0.0577293	0.174855	5269.29	5651.96	5294.76	3002.25	4805.9	4881.01	5651.96	0	0	0	0
314	2706042851	139.348	-0.0739322	0.232249	-0.318331	0.750234	0.860152	66.0503	62.2218	52.2926	70.8077	75.0426	60.4359	75.0426	0	0	0	0
315	2706042852	308.761	-0.538929	0.434697	-1.23978	0.215056	0.411145	126.004	107.397	100.542	80.8578	138.571	295.259	295.259	0	0	0	0
316	2706042853	40.7539	-0.276711	0.54875	-0.504257	0.614081	0.773569	18.2909	12.7853	17.2512	15.532	8.33806	38.2914	38.2914	0	0	0	0
317	2706042854	472.418	-0.540749	0.357132	-1.51414	0.129989	0.30063	198.659	156.833	155.53	131.108	328.361	347.852	347.852	0	0	0	0
320	2706042857	2.83568	-1.12416	1.1264	-0.998014	0.318273	0.523734	1.01616	0.852354	0.539099	1.8273	0.794101	2.76806	2.76806	0	0	0	0
322	2706042859	1.01859	0.965302	1.94277	0.49687	0.619281	0.775876	1.01616	0.852354	0	0.456824	0	0.461343	1.01616	0	0	0	0
325	2706042862	623.571	-0.217745	0.206429	-1.05482	0.291508	0.49559	284.016	214.793	263.08	298.763	372.433	301.257	372.433	0	0	0	0
326	2706042863	1334.96	-0.220818	0.188399	-1.17207	0.241168	0.441597	568.033	560.849	503.788	714.016	802.836	568.836	802.836	0	0	0	0
327	2706042864	228.062	-0.0725042	0.26414	-0.274492	0.783707	0.878143	93.4866	92.0542	107.011	102.329	155.247	85.3484	155.247	0	0	0	0
328	2706042865	59.201	-0.0673519	0.335744	-0.200605	0.841007	0.909768	34.0413	23.8659	19.6771	29.2367	38.911	20.2991	38.911	0	0	0	0
329	2706042866	90.1617	0.062761	0.304027	0.206432	0.836453	0.90623	42.1706	35.7989	43.3975	44.3119	57.1753	28.1419	57.1753	0	0	0	0
330	2706042867	56.5488	-0.255164	0.314057	-0.812477	0.416518	0.618382	22.3555	22.1612	23.4508	23.7548	39.308	26.7579	39.308	0	0	0	0
331	2706042868	67.4705	-0.150022	0.27836	-0.53895	0.589921	0.755456	31.5009	28.1277	25.3377	36.0891	36.9257	29.5259	36.9257	0	0	0	0
332	2706042869	0.216614	1.72868	4.05415	0.426396	0.669819	0.812288	0	0	0.539099	0	0	0	0.539099	0	0	0	0
333	2706042870	33.626	0.0887751	0.397997	0.223055	0.823493	0.898557	11.1777	17.0471	17.2512	11.8774	21.8378	13.8403	21.8378	0	0	0	0
334	2706042871	5182.47	-0.00933613	0.292209	-0.0319501	0.974512	0.985749	2178.14	2373.8	2262.87	1661.47	2542.31	3233.09	3233.09	0	0	0	0
335	2706042872	445.94	0.205492	0.287201	0.715498	0.474301	0.665802	245.91	228.431	161.999	145.27	199.319	247.741	247.741	0	0	0	0
336	2706042873	668.521	-0.127773	0.223432	-0.571865	0.567413	0.738154	259.628	317.076	266.854	285.058	368.86	352.004	368.86	0	0	0	0
337	2706042874	125.019	-0.037997	0.303979	-0.124999	0.900524	0.943658	55.3806	57.96	50.4058	47.0529	92.9098	46.1343	92.9098	0	0	0	0
338	2706042875	123.86	-0.350695	0.287271	-1.22078	0.222169	0.418887	45.7271	53.6983	45.0148	57.103	95.2921	50.7477	95.2921	0	0	0	0
339	2706042876	124.088	0.348179	0.275257	1.26492	0.205899	0.399395	54.3645	57.1077	70.622	55.7325	61.9399	41.5208	70.622	0	0	0	0
340	2706042877	439.15	0.621437	0.276104	2.25073	0.0244026	0.0967179	187.989	218.203	289.766	182.273	188.996	131.483	289.766	0	0	0	0
341	2706042878	196.841	-0.402004	0.24398	-1.64769	0.099416	0.250844	75.1957	63.9265	83.2908	95.0194	121.497	108.416	121.497	0	0	0	0
342	2706042879	238.996	-0.616232	0.234526	-2.62756	0.00859995	0.0444567	81.2927	78.4165	88.4123	156.234	146.909	115.797	156.234	0	0	0	0
343	2706042880	129.387	-0.495971	0.371793	-1.334	0.182205	0.372348	43.6948	46.8794	50.6753	101.415	84.9688	35.062	101.415	0	0	0	0
344	2706042881	109.069	-0.0450919	0.361465	-0.124748	0.900723	0.943658	46.2352	59.6648	37.1978	65.7827	68.6897	27.2192	68.6897	0	0	0	0
345	2706042882	341.314	0.181526	0.230339	0.788081	0.430649	0.630136	192.054	153.424	137.47	144.813	198.525	123.179	198.525	0	0	0	0
346	2706042883	283.412	0.397181	0.241449	1.64499	0.099972	0.251571	149.883	139.786	136.931	104.613	161.6	91.8072	161.6	0	0	0	0
347	2706042884	1098.43	-0.0259057	0.227284	-0.11398	0.909254	0.948292	573.621	516.526	361.736	479.208	659.898	471.492	659.898	0	0	0	0
348	2706042885	3540.64	0.197537	0.199089	0.992203	0.321099	0.52618	1564.38	1676.58	1742.37	1597.97	1862.56	1329.59	1862.56	0	0	0	0
350	2706042887	398.373	-0.146258	0.227143	-0.643903	0.519639	0.701359	160.045	165.357	172.781	231.153	195.746	176.233	231.153	0	0	0	0
351	2706042888	247.226	0.730516	0.228086	3.20281	0.00136094	0.00992459	135.657	152.571	120.758	77.2033	109.983	82.119	152.571	0	0	0	0
352	2706042889	14.7771	-0.112864	0.50898	-0.221746	0.824512	0.898682	7.62119	7.67118	4.04324	5.93871	7.94101	7.84283	7.94101	0	0	0	0
353	2706042890	91.0519	-0.114555	0.291117	-0.3935	0.69395	0.828365	38.614	45.1747	32.8851	40.6573	61.9399	35.062	61.9399	0	0	0	0
354	2706042891	331.972	0.246481	0.238468	1.0336	0.301323	0.506457	178.844	137.229	160.652	136.59	193.364	114.413	193.364	0	0	0	0
355	2706042892	322.931	0.139567	0.221356	0.630509	0.528362	0.704995	156.996	166.209	126.688	146.64	179.467	119.949	179.467	0	0	0	0
356	2706042893	268.642	0.00361195	0.23365	0.0154588	0.987666	0.99246	125.496	131.262	100.812	105.526	160.011	123.179	160.011	0	0	0	0
357	2706042894	686.859	0.038332	0.215815	0.177615	0.859025	0.918964	386.648	298.324	243.673	328.913	352.978	297.105	386.648	0	0	0	0
358	2706042895	65.6278	-0.0644968	0.307733	-0.209587	0.83399	0.904808	24.8959	27.2753	31.8069	26.4958	39.308	31.8326	39.308	0	0	0	0
359	2706042896	843.846	-0.0116089	0.197648	-0.0587352	0.953163	0.975828	401.383	369.069	343.406	417.994	488.372	325.708	488.372	0	0	0	0
360	2706042897	587.2	0.263498	0.205446	1.28257	0.199643	0.391684	310.944	296.619	243.134	227.498	274.759	266.195	310.944	0	0	0	0
361	2706042898	182.29	0.525455	0.333476	1.57569	0.115097	0.276355	103.14	109.954	73.3175	40.6573	91.7187	83.503	109.954	0	0	0	0
362	2706042899	653.159	0.385257	0.283034	1.36117	0.173461	0.361473	347.526	325.599	306.478	173.593	316.052	326.631	347.526	0	0	0	0
363	2706042900	7.17959	-0.939912	0.77809	-1.20797	0.227058	0.424535	0.508079	1.70471	3.77369	4.11142	6.35281	3.69074	6.35281	0	0	0	0
364	2706042901	289.417	-0.358765	0.299066	-1.19962	0.230288	0.429296	111.777	115.068	108.359	95.4762	197.334	178.078	197.334	0	0	0	0
367	2706042904	108.623	-0.457964	0.275529	-1.66212	0.0964883	0.245955	49.7918	30.6847	40.1629	68.0668	63.9251	50.7477	68.0668	0	0	0	0
369	2706042906	336.28	-0.133724	0.235938	-0.566776	0.570866	0.740452	172.747	151.719	104.316	166.284	191.378	150.859	191.378	0	0	0	0
370	2706042907	129.231	0.430973	0.295077	1.46054	0.144141	0.320165	72.6553	66.4836	58.2227	51.1643	76.2337	34.1394	76.2337	0	0	0	0
371	2706042908	30.9541	0.51964	0.3983	1.30465	0.192014	0.382348	20.8312	14.49	13.4775	8.67966	17.8673	10.6109	20.8312	0	0	0	0
373	2706042910	157.391	0.118952	0.255613	0.465359	0.641674	0.792517	78.2442	81.8259	58.4923	60.7576	92.9098	65.0493	92.9098	0	0	0	0
374	2706042911	153.323	-0.0461505	0.283954	-0.162528	0.87089	0.92618	54.3645	79.2689	65.5006	73.0918	98.0715	55.8225	98.0715	0	0	0	0
375	2706042912	140.205	0.379458	0.260286	1.45785	0.144882	0.320319	80.7846	70.7453	59.3009	69.8941	55.5871	49.825	80.7846	0	0	0	0
376	2706042913	475.177	0.376539	0.242974	1.54971	0.121211	0.28601	234.733	259.115	216.448	242.574	205.275	149.936	259.115	0	0	0	0
377	2706042914	372.557	0.159696	0.227422	0.702202	0.482553	0.673176	196.627	161.095	163.347	199.175	173.114	136.557	199.175	0	0	0	0
378	2706042915	263.098	-0.336113	0.287826	-1.16777	0.242901	0.443031	144.294	91.2018	76.013	128.824	132.218	159.163	159.163	0	0	0	0
379	2706042916	111.292	0.236558	0.258009	0.916861	0.359215	0.563662	66.5584	47.7318	45.8234	48.8802	50.0284	48.441	66.5584	0	0	0	0
380	2706042917	4.75228	-0.700909	1.02323	-0.684999	0.493344	0.680378	0.508079	0.852354	2.96505	5.48189	0.794101	2.30671	5.48189	0	0	0	0
381	2706042918	1115.58	-0.00301343	0.273818	-0.0110052	0.991219	0.994383	661.519	447.486	380.874	647.776	454.226	496.866	661.519	0	0	0	0
382	2706042919	629.599	-0.882205	0.365566	-2.41326	0.0158106	0.0710913	221.014	178.142	187.607	617.626	242.598	302.179	617.626	0	0	0	0
384	2706042921	928.361	-0.241517	0.214182	-1.12763	0.259478	0.461499	367.341	366.512	387.882	418.908	508.225	520.395	520.395	0	0	0	0
385	2706042922	1350.92	-0.391369	0.270747	-1.44551	0.148314	0.326894	571.589	519.936	459.043	972.578	589.62	631.578	972.578	0	0	0	0
386	2706042923	31.7499	-0.374643	0.486153	-0.770628	0.440927	0.639241	9.65351	13.6377	12.9384	28.3231	10.3233	12.4563	28.3231	0	0	0	0
387	2706042924	80.3601	-0.150872	0.309674	-0.487196	0.62612	0.780995	42.1706	27.2753	31.2678	35.6323	37.3228	48.441	48.441	0	0	0	0
388	2706042925	102.974	0.326123	0.275057	1.18566	0.235758	0.4354	52.3322	52.8459	46.9016	40.2005	59.9546	33.2167	59.9546	0	0	0	0
389	2706042926	696.426	-0.097353	0.244952	-0.397438	0.691045	0.827096	308.912	259.115	319.686	295.108	477.652	281.88	477.652	0	0	0	0
390	2706042927	597.457	-0.550579	0.336795	-1.63476	0.102099	0.255493	328.219	196.041	129.114	279.119	326.773	409.211	409.211	0	0	0	0
392	2706042929	966.582	-0.201449	0.200742	-1.00352	0.31561	0.520715	434.916	362.25	392.464	436.724	537.606	516.704	537.606	0	0	0	0
393	2706042930	83.5448	-0.301956	0.300524	-1.00477	0.315009	0.519996	37.5979	28.98	32.346	51.6211	53.2048	29.9873	53.2048	0	0	0	0
394	2706042931	82.7949	-0.0171536	0.311189	-0.0551228	0.956041	0.976865	42.6787	32.3894	34.2328	35.1754	58.7635	28.6032	58.7635	0	0	0	0
395	2706042932	180.213	-0.00478509	0.285005	-0.0167895	0.986605	0.99246	73.6715	76.7118	85.9863	112.379	80.2042	67.8174	112.379	0	0	0	0
396	2706042933	51.1145	0.332792	0.324702	1.02492	0.305402	0.50974	28.4524	23.0135	23.9899	26.039	24.6171	15.2243	28.4524	0	0	0	0
397	2706042934	321.002	-0.160384	0.245646	-0.652908	0.513815	0.696919	156.996	126.148	119.41	196.434	146.909	143.478	196.434	0	0	0	0
398	2706042935	391.541	0.0679984	0.233899	0.290717	0.771267	0.870468	186.973	171.323	171.973	200.089	225.525	131.944	225.525	0	0	0	0
399	2706042936	2616.55	0.22656	0.210238	1.07763	0.281198	0.48534	1306.27	1312.62	1118.9	1338.49	1238.8	913.459	1338.49	0	0	0	0
400	2706042937	645.634	-0.173445	0.282124	-0.614781	0.5387	0.7138	262.677	269.344	268.741	449.972	285.479	248.664	449.972	0	0	0	0
401	2706042938	521.265	-0.50883	0.26496	-1.9204	0.0548074	0.16938	232.7	207.974	134.505	335.766	262.847	278.19	335.766	0	0	0	0
402	2706042939	205.987	-0.663793	0.308939	-2.14862	0.0316647	0.118057	70.1149	69.893	70.3525	169.482	114.748	80.735	169.482	0	0	0	0
403	2706042940	428.825	-0.419282	0.207115	-2.0244	0.0429294	0.144616	163.093	154.276	166.312	249.426	235.848	221.906	249.426	0	0	0	0
404	2706042941	9128.3	-0.297522	0.414163	-0.71837	0.472529	0.664501	5276.91	3135.81	2580.67	2738.2	3722.75	7713.19	7713.19	0	0	0	0
405	2706042942	2577.46	-0.550173	0.23193	-2.37215	0.0176848	0.0767725	1014.13	977.65	785.198	1710.35	1270.56	1403.87	1710.35	0	0	0	0
406	2706042943	355.805	-0.141939	0.224809	-0.631377	0.527794	0.704995	180.876	150.014	120.219	157.147	201.702	179.924	201.702	0	0	0	0
407	2706042944	547.559	-0.437652	0.224251	-1.95161	0.050984	0.162683	251.499	173.028	192.728	315.209	290.641	299.873	315.209	0	0	0	0
409	2706042946	569.174	0.146938	0.281149	0.522633	0.60123	0.763501	312.469	239.511	242.595	170.852	367.272	251.432	367.272	0	0	0	0
410	2706042947	1066.04	0.0683881	0.207005	0.330369	0.741121	0.853575	501.474	483.284	459.043	573.314	531.254	401.368	573.314	0	0	0	0
411	2706042948	289.403	-0.371018	0.216754	-1.7117	0.0869516	0.230041	123.971	112.511	98.6552	174.507	161.203	135.173	174.507	0	0	0	0
412	2706042949	679.225	-0.552714	0.258957	-2.13439	0.0328112	0.120615	307.388	269.344	160.921	355.409	454.623	359.386	454.623	0	0	0	0
413	2706042950	269.966	-0.0689666	0.221154	-0.311849	0.755156	0.862134	131.084	105.692	112.133	142.072	153.659	106.109	153.659	0	0	0	0
414	2706042951	192.902	0.112991	0.24821	0.455223	0.648949	0.796425	92.9785	86.0877	86.2559	78.5737	121.497	71.0468	121.497	0	0	0	0
415	2706042952	346.832	0.0448873	0.264008	0.170023	0.864992	0.923148	156.996	159.39	149.6	159.888	230.686	110.722	230.686	0	0	0	0
416	2706042953	189.417	0.0257987	0.27331	0.0943935	0.924797	0.95676	86.8815	84.383	81.6735	65.3258	127.453	81.6577	127.453	0	0	0	0
417	2706042954	731.708	0.179303	0.222517	0.805798	0.42036	0.621351	342.445	316.223	365.779	348.557	397.845	253.277	397.845	0	0	0	0
418	2706042955	168.725	0.135337	0.297055	0.455597	0.64868	0.796406	63.0018	87.7924	81.404	95.933	82.5865	54.4384	95.933	0	0	0	0
419	2706042956	31.9557	0.606648	0.379586	1.59818	0.110002	0.268424	17.2747	15.3424	18.0598	8.67966	14.2938	13.8403	18.0598	0	0	0	0
421	2706042958	114.007	-0.125088	0.263801	-0.474175	0.635375	0.787765	57.921	38.3559	47.7103	63.0417	61.9399	47.9796	63.0417	0	0	0	0
423	2706042960	564.134	-0.0667239	0.199272	-0.334838	0.737747	0.851249	247.435	225.021	254.185	255.365	314.067	266.195	314.067	0	0	0	0
425	2706042962	282.06	-0.245818	0.274421	-0.895768	0.370377	0.575999	90.9462	123.591	123.993	176.334	141.35	123.179	176.334	0	0	0	0
426	2706042963	413.335	-0.183939	0.213618	-0.861064	0.389203	0.590949	157.505	187.518	165.773	222.473	217.187	193.764	222.473	0	0	0	0
427	2706042964	129.334	-0.113593	0.242337	-0.468738	0.639257	0.790706	53.8564	51.1412	58.2227	65.7827	69.4838	59.5132	69.4838	0	0	0	0
428	2706042965	175.965	-0.759836	0.329098	-2.30885	0.0209521	0.0860817	74.6876	43.47	54.9881	147.554	86.557	83.9644	147.554	0	0	0	0
429	2706042966	192.154	-0.371255	0.262018	-1.41691	0.15651	0.337388	71.6392	63.9265	84.0995	116.49	119.512	79.8123	119.512	0	0	0	0
430	2706042967	329.837	-0.622688	0.229969	-2.70771	0.00677495	0.0369682	113.81	120.182	109.707	182.273	250.539	150.859	250.539	0	0	0	0
431	2706042968	209.722	-0.490356	0.247273	-1.98305	0.0473616	0.154577	73.1634	77.5642	79.2476	104.613	156.438	96.882	156.438	0	0	0	0
432	2706042969	211.82	0.0350761	0.257344	0.1363	0.891584	0.939519	122.955	96.316	67.9265	102.329	107.998	91.3459	122.955	0	0	0	0
433	2706042970	6.94248	0.010772	0.756776	0.014234	0.988643	0.993067	3.04848	0.852354	4.85189	2.28412	5.55871	2.76806	5.55871	0	0	0	0
434	2706042971	137.839	-0.495198	0.246246	-2.01098	0.0443271	0.147898	54.8726	52.8459	44.4757	64.4122	92.1157	76.5829	92.1157	0	0	0	0
436	2706042973	239.716	-0.469459	0.294776	-1.59259	0.111251	0.269594	84.8492	85.2354	94.6119	87.2534	184.231	134.712	184.231	0	0	0	0
439	2706042976	106.807	-0.248516	0.251872	-0.986674	0.323802	0.528406	43.1867	45.1747	40.9715	48.8802	67.4986	51.6704	67.4986	0	0	0	0
440	2706042977	80.8803	-0.436161	0.393179	-1.10932	0.267292	0.469592	21.8474	23.0135	43.667	56.1893	50.0284	29.9873	56.1893	0	0	0	0
441	2706042978	772.737	-0.740271	0.229109	-3.23108	0.00123323	0.00918492	286.557	261.673	220.492	554.584	432.388	402.752	554.584	0	0	0	0
442	2706042979	1.76101	0.718496	1.4341	0.501007	0.616366	0.774885	1.52424	0.852354	0.539099	0.456824	0	1.38403	1.52424	0	0	0	0
443	2706042980	40.7613	0.158032	0.326179	0.484495	0.628035	0.782367	21.8474	17.8994	17.2512	19.6434	19.4555	16.6083	21.8474	0	0	0	0
444	2706042981	234.198	-0.362323	0.423201	-0.856148	0.391916	0.594207	48.2675	73.3024	142.322	159.888	139.365	84.4257	159.888	0	0	0	0
445	2706042982	508.756	0.116166	0.193819	0.599354	0.548937	0.721584	239.305	226.726	232.891	246.685	250.142	208.988	250.142	0	0	0	0
446	2706042983	189.859	0.177184	0.476514	0.371833	0.710017	0.837681	72.6553	92.9065	98.6552	162.173	49.2343	43.3662	162.173	0	0	0	0
447	2706042984	72.7798	-0.661675	0.509928	-1.29759	0.19443	0.385304	27.4363	25.5706	21.8335	82.2283	29.3817	16.6083	82.2283	0	0	0	0
448	2706042985	497.108	0.0688925	0.193508	0.356019	0.721827	0.840726	250.991	211.384	211.866	227.042	242.201	230.21	250.991	0	0	0	0
450	2706042987	46.054	-0.202513	0.341488	-0.59303	0.553161	0.725015	19.307	15.3424	21.2944	18.7298	30.9699	22.6058	30.9699	0	0	0	0
451	2706042988	51.006	-0.452822	0.388849	-1.16452	0.244213	0.443422	11.6858	17.8994	25.8768	27.8663	34.9404	23.5285	34.9404	0	0	0	0
454	2706042991	476.777	-0.559613	0.240348	-2.32835	0.0198936	0.0827003	212.377	158.538	142.861	265.415	354.963	209.45	354.963	0	0	0	0
455	2706042992	42.2595	-0.405283	0.329051	-1.23167	0.218071	0.414617	15.2424	17.8994	15.0948	25.1253	23.823	20.2991	25.1253	0	0	0	0
456	2706042993	33.797	0.159551	0.374217	0.426358	0.669847	0.812288	15.2424	11.933	19.138	14.6184	19.0584	13.3789	19.138	0	0	0	0
458	2706042995	14.9741	0.501526	0.531743	0.943174	0.345592	0.549138	9.14543	5.96648	7.81694	6.39554	3.57345	7.84283	9.14543	0	0	0	0
459	2706042996	68.6773	0.390332	0.367828	1.06118	0.288608	0.493423	34.5494	23.8659	43.1279	20.5571	28.9847	36.4461	43.1279	0	0	0	0
461	2706042998	5.34492	-0.632917	0.889982	-0.711157	0.476987	0.668377	0	3.40941	2.1564	2.74094	3.1764	3.2294	3.40941	0	0	0	0
462	2706042999	2.77726	-0.375971	1.18327	-0.317739	0.750683	0.860152	0.508079	0.852354	1.6173	0.456824	0.794101	3.2294	3.2294	0	0	0	0
463	2706043000	5.80458	-0.461173	0.835034	-0.55228	0.580756	0.748081	1.52424	1.70471	2.96505	0.913648	4.36756	4.61343	4.61343	0	0	0	0
465	2706043002	59.5541	0.185292	0.300206	0.617216	0.537092	0.712571	29.4686	29.8324	25.0681	22.8412	34.9404	23.0671	34.9404	0	0	0	0
466	2706043003	8.59549	-0.187839	0.748856	-0.250835	0.801942	0.885737	1.52424	2.55706	5.93009	7.30918	3.97051	2.30671	7.30918	0	0	0	0
467	2706043004	23.9484	-0.589419	0.413661	-1.42488	0.154191	0.334683	10.6697	6.81883	7.81694	13.7047	17.8673	10.6109	17.8673	0	0	0	0
468	2706043005	229.819	1.19023	0.465328	2.55782	0.0105331	0.0527997	68.5907	92.0542	249.603	76.2896	77.0278	50.7477	249.603	0	0	0	0
469	2706043006	175.11	0.0886123	0.244949	0.361758	0.717533	0.83916	89.4219	69.893	78.978	77.6601	77.8219	88.5778	89.4219	0	0	0	0
470	2706043007	506.935	0.318504	0.280639	1.13492	0.256407	0.458461	263.693	290.653	193.537	150.295	249.348	250.048	290.653	0	0	0	0
471	2706043008	126.706	0.18172	0.280777	0.647202	0.517501	0.699272	53.8564	49.4365	72.5088	52.5348	65.9104	54.4384	72.5088	0	0	0	0
472	2706043009	235.629	-0.333933	0.224987	-1.48423	0.137748	0.311469	95.0108	92.9065	87.8732	142.529	134.203	103.341	142.529	0	0	0	0
473	2706043010	331.333	-0.631275	0.238249	-2.64964	0.00805784	0.0424218	150.391	103.135	93.5337	175.42	233.466	175.772	233.466	0	0	0	0
474	2706043011	189.715	-0.188366	0.292808	-0.64331	0.520023	0.701473	70.623	83.5307	79.7867	75.8328	144.923	76.1215	144.923	0	0	0	0
475	2706043012	320.876	-0.176754	0.213463	-0.828031	0.407653	0.607517	126.004	134.672	136.392	160.345	193.364	140.71	193.364	0	0	0	0
476	2706043013	395.834	-0.012803	0.235305	-0.0544103	0.956608	0.977127	195.611	193.484	136.123	166.741	244.186	167.006	244.186	0	0	0	0
477	2706043014	552.885	-0.176857	0.203414	-0.869445	0.384604	0.586187	254.04	219.907	214.022	239.376	337.096	274.038	337.096	0	0	0	0
478	2706043015	549.175	0.0349883	0.25744	0.135909	0.891894	0.939519	260.645	233.545	241.247	197.348	376.801	221.445	376.801	0	0	0	0
479	2706043016	753.241	0.0360163	0.254014	0.141788	0.887247	0.93732	421.198	314.518	280.332	401.548	296.994	363.999	421.198	0	0	0	0
480	2706043017	726.502	0.243677	0.353904	0.688538	0.491114	0.679328	414.085	302.586	328.851	229.782	231.878	476.106	476.106	0	0	0	0
481	2706043018	833.262	0.689394	0.213465	3.22954	0.00123988	0.00921265	526.37	435.553	404.055	312.924	283.494	317.865	526.37	0	0	0	0
482	2706043019	105.232	0.708062	0.282515	2.50628	0.0122008	0.0589052	49.7918	61.3695	60.3791	44.7687	36.1316	34.1394	61.3695	0	0	0	0
483	2706043020	1844.85	0.374492	0.352123	1.06353	0.287543	0.492678	1418.56	890.71	500.823	738.684	640.84	907.461	1418.56	0	0	0	0
484	2706043021	260.52	0.440713	0.236407	1.86421	0.0622917	0.182928	122.447	122.739	148.791	96.3899	125.468	99.1887	148.791	0	0	0	0
485	2706043022	3718.93	-0.47681	0.247613	-1.92563	0.0541508	0.168678	1754.4	1346.72	1051.24	2213.31	1823.65	2152.16	2213.31	0	0	0	0
486	2706043023	95.4937	-0.0924572	0.311743	-0.296582	0.766786	0.868028	45.7271	35.7989	40.4324	33.805	48.8372	59.0519	59.0519	0	0	0	0
487	2706043024	5373.09	-0.396844	0.254467	-1.55951	0.118876	0.282409	2179.15	1780.57	2167.72	2858.35	2432.73	3406.09	3406.09	0	0	0	0
488	2706043025	62.6857	-0.786438	0.336409	-2.33774	0.0194007	0.0811612	29.4686	15.3424	16.4425	32.4345	40.1021	41.9822	41.9822	0	0	0	0
489	2706043026	242.416	-0.585979	0.274791	-2.13245	0.0329697	0.120633	86.3735	96.316	74.3957	153.493	109.983	150.398	153.493	0	0	0	0
490	2706043027	328.76	-0.156126	0.243774	-0.640452	0.521879	0.702168	163.602	136.377	114.289	129.281	210.437	163.315	210.437	0	0	0	0
491	2706043028	580.424	0.155054	0.203399	0.762314	0.445873	0.643129	310.944	282.129	221.031	248.969	308.508	238.053	310.944	0	0	0	0
492	2706043029	1133.18	-0.256738	0.195582	-1.31269	0.189288	0.379422	502.998	478.17	390.308	521.236	701.191	564.683	701.191	0	0	0	0
493	2706043030	200.215	-0.240787	0.228868	-1.05208	0.292763	0.496844	91.4543	76.7118	75.2043	87.7102	125.865	101.034	125.865	0	0	0	0
494	2706043031	237.051	0.230334	0.223943	1.02854	0.303698	0.508266	121.431	120.182	98.3856	112.836	119.115	83.9644	121.431	0	0	0	0
496	2706043033	706.495	-0.562439	0.400868	-1.40305	0.160601	0.342216	300.783	257.411	201.623	692.088	304.538	214.524	692.088	0	0	0	0
497	2706043034	358.931	-0.0727532	0.24548	-0.296371	0.766947	0.868028	175.795	160.242	129.653	170.852	237.039	130.099	237.039	0	0	0	0
500	2706043037	453.563	-0.727608	0.320356	-2.27125	0.0231321	0.0930912	160.553	157.685	134.505	397.437	202.496	208.988	397.437	0	0	0	0
501	2706043039	303.112	-0.398709	0.22988	-1.73442	0.0828429	0.22297	127.528	101.43	116.176	168.568	154.453	172.081	172.081	0	0	0	0
503	2706043041	177.538	0.271677	0.313099	0.867702	0.385557	0.586757	100.092	88.6448	70.0829	93.6489	97.6744	43.8276	100.092	0	0	0	0
504	2706043042	61.5182	-0.257339	0.346075	-0.743593	0.457123	0.653657	27.4363	23.0135	23.7204	42.4846	35.7345	19.3764	42.4846	0	0	0	0
505	2706043043	92.3946	-0.483101	0.403409	-1.19755	0.231093	0.430543	29.9767	40.0606	31.8069	83.5988	38.911	31.8326	83.5988	0	0	0	0
506	2706043044	235.732	-0.105918	0.24353	-0.434928	0.663615	0.80863	114.826	98.873	87.8732	138.874	107.998	104.263	138.874	0	0	0	0
507	2706043045	2969.61	0.490514	0.243206	2.01687	0.0437092	0.146303	1683.77	1601.57	1319.45	860.2	1388.49	1317.13	1683.77	0	0	0	0
508	2706043046	64.9214	-0.153784	0.297195	-0.517453	0.60484	0.767156	32.5171	26.423	22.9117	27.8663	34.9404	35.5234	35.5234	0	0	0	0
513	2706043051	333.508	0.539857	0.303753	1.77729	0.0755207	0.209314	175.795	172.175	174.129	77.6601	184.231	134.712	184.231	0	0	0	0
516	2706043054	573.125	0.684595	0.218026	3.13996	0.00168969	0.0118709	305.356	309.404	317.529	172.679	258.48	206.682	317.529	0	0	0	0
517	2706043055	656.617	0.335917	0.220248	1.52517	0.127216	0.296485	330.251	328.156	310.791	258.562	370.051	219.599	370.051	0	0	0	0
518	2706043056	996.33	0.498931	0.218724	2.2811	0.0225428	0.0914221	616.3	497.775	438.827	337.593	512.195	352.927	616.3	0	0	0	0
519	2706043057	505.88	0.472353	0.193998	2.43484	0.0148986	0.0679626	277.919	258.263	242.595	180.445	234.26	198.377	277.919	0	0	0	0
520	2706043058	528.483	0.275924	0.24321	1.13451	0.256581	0.458461	235.749	216.498	306.747	234.351	246.568	210.834	306.747	0	0	0	0
521	2706043059	537.099	0.0447762	0.243698	0.183736	0.85422	0.91507	297.226	217.35	211.057	206.484	265.627	287.878	297.226	0	0	0	0
523	2706043061	1653.3	-0.701073	0.236989	-2.95825	0.00309395	0.0194098	619.349	546.359	504.597	777.058	1008.51	1151.05	1151.05	0	0	0	0
524	2706043062	700.561	-0.0227537	0.19929	-0.114174	0.9091	0.948292	298.243	290.653	326.425	333.025	364.492	322.479	364.492	0	0	0	0
525	2706043063	485.857	0.549774	0.249644	2.20223	0.0276487	0.106235	227.111	264.23	268.471	149.381	252.127	173.465	268.471	0	0	0	0
526	2706043064	357.158	0.0898192	0.253389	0.354472	0.722985	0.840758	130.068	164.504	187.607	154.407	185.026	161.009	187.607	0	0	0	0
529	2706043067	82.8186	0.258127	0.306193	0.84302	0.399217	0.600929	54.3645	35.7989	30.4591	41.1142	34.1463	33.2167	54.3645	0	0	0	0
530	2706043068	23.8353	-0.259442	0.424886	-0.610616	0.541454	0.716845	11.1777	6.81883	10.2429	9.5933	13.4997	14.763	14.763	0	0	0	0
531	2706043069	101.8	-0.414714	0.424074	-0.977929	0.328109	0.53157	36.0736	34.9465	43.3975	95.0194	40.4992	31.8326	95.0194	0	0	0	0
532	2706043070	0.745881	-2.87332	2.11192	-1.36053	0.173664	0.361473	0	0	0	0.913648	0.794101	0.461343	0.913648	0	0	0	0
533	2706043071	646.126	-0.208213	0.274479	-0.758575	0.448107	0.644576	264.709	254.001	272.245	447.231	302.553	248.202	447.231	0	0	0	0
534	2706043072	58.3023	-0.237698	0.452959	-0.524767	0.599745	0.763501	30.9928	14.49	25.0681	13.2479	37.7198	40.5982	40.5982	0	0	0	0
535	2706043073	265.056	-0.231632	0.261736	-0.884984	0.376165	0.579553	110.253	109.954	102.429	167.198	155.247	93.6526	167.198	0	0	0	0
536	2706043074	125.728	-0.329549	0.249867	-1.3189	0.187203	0.377515	60.4614	45.1747	42.5888	72.1782	72.2632	58.1292	72.2632	0	0	0	0
537	2706043075	130.309	-0.488442	0.281729	-1.73373	0.0829659	0.223064	43.1867	55.403	45.0148	88.6238	76.6308	54.4384	88.6238	0	0	0	0
538	2706043076	112.796	-0.237131	0.253449	-0.935617	0.349471	0.552508	55.3806	40.913	41.2411	53.9052	71.4691	52.1317	71.4691	0	0	0	0
539	2706043077	47.418	-0.513788	0.329787	-1.55794	0.119248	0.282865	19.8151	14.49	16.9816	31.064	24.6171	24.9125	31.064	0	0	0	0
540	2706043078	536.315	-0.595014	0.316682	-1.8789	0.0602585	0.17901	211.869	159.39	193.806	428.044	330.743	179.924	428.044	0	0	0	0
541	2706043079	465.566	-0.0811592	0.235225	-0.345027	0.730074	0.846136	202.216	172.175	221.3	213.794	296.2	189.151	296.2	0	0	0	0
542	2706043080	319.75	-0.261105	0.252511	-1.03403	0.301121	0.506457	141.246	140.638	105.394	129.738	224.731	153.166	224.731	0	0	0	0
543	2706043081	752.833	-0.0403299	0.212376	-0.189898	0.849389	0.913006	364.801	317.928	301.896	330.741	480.828	302.641	480.828	0	0	0	0
544	2706043082	601.199	0.217723	0.194803	1.11766	0.263713	0.465924	287.065	277.867	288.418	241.203	307.714	256.045	307.714	0	0	0	0
546	2706043084	481.744	-0.22476	0.252088	-0.891593	0.372611	0.577226	221.523	150.867	213.753	288.256	236.642	223.29	288.256	0	0	0	0
547	2706043085	528.083	-0.454601	0.216647	-2.09834	0.0358748	0.12784	220.506	203.713	167.929	333.481	288.656	256.968	333.481	0	0	0	0
548	2706043086	2459.02	0.078879	0.256633	0.307361	0.758569	0.863308	909.462	1163.46	1240.74	1289.61	1021.21	1115.99	1289.61	0	0	0	0
549	2706043087	1735.13	-0.0124125	0.221113	-0.0561364	0.955233	0.976357	876.945	698.93	716.193	655.542	1050.6	824.881	1050.6	0	0	0	0
550	2706043088	268.021	0.060439	0.274361	0.22029	0.825645	0.898858	121.939	150.867	91.6469	107.81	171.129	103.341	171.129	0	0	0	0
551	2706043089	844.622	0.137114	0.194322	0.705606	0.480433	0.671411	449.142	402.311	325.346	393.782	425.638	343.7	449.142	0	0	0	0
552	2706043090	866.151	-0.13641	0.328896	-0.414751	0.678324	0.819453	360.228	391.23	339.363	643.208	299.376	351.082	643.208	0	0	0	0
553	2706043091	514.059	0.140833	0.254442	0.553499	0.579922	0.747925	233.716	209.679	265.776	189.125	244.583	269.424	269.424	0	0	0	0
554	2706043092	183.636	-0.19638	0.340051	-0.577501	0.563601	0.734411	73.1634	93.7589	60.3791	135.677	73.0573	71.5081	135.677	0	0	0	0
555	2706043093	106.429	-0.476987	0.34516	-1.38193	0.166994	0.352729	49.7918	22.1612	44.7452	74.4623	59.1605	46.5956	74.4623	0	0	0	0
556	2706043094	983.3	0.30734	0.232812	1.32012	0.186795	0.377515	535.515	481.58	426.158	335.309	442.711	484.41	535.515	0	0	0	0
557	2706043095	90.2478	-0.420627	0.283349	-1.48449	0.13768	0.311469	35.0575	26.423	39.0847	47.5097	52.8077	49.825	52.8077	0	0	0	0
558	2706043096	375.028	0.130584	0.205862	0.634328	0.525867	0.704818	186.973	169.618	162.808	161.716	214.01	145.323	214.01	0	0	0	0
559	2706043097	474.379	0.254795	0.230564	1.1051	0.269118	0.470695	268.266	231.84	187.337	209.682	262.053	158.702	268.266	0	0	0	0
[truncated: 2,141 more rows]

## Sheet: Ar_EMBR
	Var1	baseMean	log2FoldChange	lfcSE	stat	pvalue	padj	M1	M2	M3	C1	C2	C3	max	UR_Mono	UR_Coc	Alpha	Beta
[truncated: 3,129 more rows]

## Sheet: Ar_EMBR+_CAZyAnno
	gene_oid	baseMean	log2FoldChange	lfcSE	stat	pvalue	padj	M1	M2	M3	C1	C2	C3	max	UR_Mono	UR_Coc	Alpha	Beta	locus_tag	product	HMMER	dbCAN_sub	DIAMOND	Signalp	#ofTools
[truncated: 3,132 more rows]

[truncated: 4 more sheets: Cc_NoDepletion, Cc_RNaseH, Cc_EMBR, Cc_EMBR+_CAZyAnno]
