# Supplementary material for: Targeted rRNA depletion enables efficient mRNA sequencing in diverse bacterial species and complex co-cultures
Source: mSystems. 2023 Oct 19;8(6):e00281-23. doi: 10.1128/msystems.00281-23 (PMC10734481; doi:10.1128/msystems.00281-23)
Supplement: Table S5 — Select bacterial stress response genes upregulated in co-culture. [file msystems.00281-23-s0003.xlsx]

## Sheet: Table S5
Supplementary Table S5. Select bacterial stress response genes upregulated in co-culture with anerobic fungi A. robustus or C. churrovis
Co-culture with A. robustus
gene_oid	baseMean	log2FoldChange	lfcSE	stat	pvalue	padj	M1	M2	M3	C1	C2	C3	max	UR_Mono	UR_Coc	locus_tag	product	cog_id	cog_name	evalue_COG	ko_id	ko_name	evalue
2706044013	1520.88	-2.08979	0.413097	-5.05884	4.21825e-07	5.04371e-06	336.393	252.51	319.672	640.005	822.333	2157.83	2157.83	0	1	Ga0136279_1476	molecular chaperone DnaJ	COG0484	DnaJ-class molecular chaperone with C-terminal Zn finger domain	3e-113	KO:K03686	molecular chaperone DnaJ	0
2706044623	9780.72	-4.65867	1.02588	-4.54114	5.5951e-06	5.23434e-05	438.075	337.713	394.551	1666.47	4307.93	21114.5	21114.5	0	1	Ga0136279_2086	HSP20 family protein	COG0071	Molecular chaperone IbpA, HSP20 family	1e-16	KO:K13993	HSP20 family protein	9.1e-83
2706044417	2457.65	-3.84817	0.897694	-4.28673	1.81322e-05	0.000145709	178.445	142.521	179.996	657.066	1231.66	4775.95	4775.95	0	1	Ga0136279_1880	molecular chaperone HtpG	COG0326	Molecular chaperone, HSP90 family	0	KO:K04079	molecular chaperone HtpG	0
2706044006	1667.9	-3.74123	0.867556	-4.31238	1.6151e-05	0.00013216	135.441	103.793	125.277	375.353	995.51	3149.26	3149.26	0	1	Ga0136279_1469	molecular chaperone GrpE	COG0576	Molecular chaperone GrpE (heat shock protein)	3e-27	KO:K03687	molecular chaperone GrpE	1.2e-128
2706044346	3085.28	-2.56926	0.638562	-4.02351	5.73366e-05	0.000391488	515.642	395.032	486.708	1242.32	1762.22	4745.81	4745.81	0	1	Ga0136279_1809	chaperonin GroEL	COG0459	Chaperonin GroEL (HSP60 family)	0	KO:K04077	chaperonin GroEL	0
2706044012	14055.2	-3.36403	0.904149	-3.72066	0.000198706	0.00111603	1313.02	1172.7	1418.37	3879.71	6438.02	26787.1	26787.1	0	1	Ga0136279_1475	molecular chaperone DnaK	COG0443	Molecular chaperone DnaK (HSP70)	0	KO:K04043	molecular chaperone DnaK	0
2706043162	127.706	-0.0112016	0.247907	-0.0451847	0.96396	0.978637	75.9597	55.7692	67.6784	58.7233	61.9242	73.1931	75.9597	0	0	Ga0136279_0625	Nucleotidyl transferase AbiEii toxin, Type IV TA system
2706043163	92.7466	0.0717895	0.279674	0.25669	0.797418	0.873204	54.257	50.3472	44.6389	40.4715	39.3586	55.9712	55.9712	0	0	Ga0136279_0626	Transcriptional regulator, AbiEi antitoxin, Type IV TA system
2706044874	85.0051	-1.13489	0.257583	-4.40591	1.05339e-05	9.11555e-05	30.1428	30.2083	23.0395	57.1362	59.8251	60.2767	60.2767	0	1	Ga0136279_2337	Antitoxin component YwqK of the YwqJK toxin-antitoxin module	COG2849	Antitoxin component YwqK of the YwqJK toxin-antitoxin module	2e-13
2706042977	61.1637	-1.07102	0.34597	-3.09569	0.00196358	0.00789971	22.9085	22.4626	16.5596	59.9137	36.7347	29.7469	59.9137	0	1	Ga0136279_0440	Antitoxin component YwqK of the YwqJK toxin-antitoxin module	COG2849	Antitoxin component YwqK of the YwqJK toxin-antitoxin module	1e-24
2706043743	184.206	-1.2053	0.301541	-3.99714	6.41126e-05	0.000427508	66.3141	60.4166	48.2388	136.889	88.1633	158.911	158.911	0	1	Ga0136279_1206	mRNA interferase YafQ	COG3041	mRNA-degrading endonuclease (mRNA interferase) YafQ, toxin component of the YafQ-DinJ toxin-antitoxin module	2e-22	KO:K19157	mRNA interferase YafQ [EC:3.1.-.-]	5e-43
2706043975	145.288	-1.27922	0.322882	-3.96189	7.43598e-05	0.000482061	55.0608	40.2777	37.4391	82.5301	83.4403	141.689	141.689	0	1	Ga0136279_1438	mRNA interferase YafQ	COG3041	mRNA-degrading endonuclease (mRNA interferase) YafQ, toxin component of the YafQ-DinJ toxin-antitoxin module	9e-21	KO:K19157	mRNA interferase YafQ [EC:3.1.-.-]	4.3e-33
2706044265	24.7293	-1.33025	0.452966	-2.93675	0.00331672	0.0122055	9.64568	7.74572	4.3199	12.3002	21.516	20.3532	21.516	0	0	Ga0136279_1728	mRNA interferase YafQ	COG3041	mRNA-degrading endonuclease (mRNA interferase) YafQ, toxin component of the YafQ-DinJ toxin-antitoxin module	2e-24	KO:K19157	mRNA interferase YafQ [EC:3.1.-.-]	2.1e-62
2706043744	70.2482	-1.44441	0.289598	-4.98764	6.112e-07	6.96546e-06	21.7028	20.1389	17.2796	54.7555	45.656	54.797	54.797	0	1	Ga0136279_1207	DNA-damage-inducible protein J	COG3077	Antitoxin component of the RelBE or YafQ-DinJ toxin-antitoxin module	4e-08	KO:K07473	DNA-damage-inducible protein J	1e-40
2706044762	62.6986	-1.84526	0.372265	-4.95684	7.165e-07	7.99114e-06	12.0571	12.3931	18.7196	40.8683	39.8834	65.365	65.365	0	1	Ga0136279_2225	DNA-damage-inducible protein J	COG3077	Antitoxin component of the RelBE or YafQ-DinJ toxin-antitoxin module	4e-11	KO:K07473	DNA-damage-inducible protein J	1.7e-64
2706042676	479.437	-0.612314	0.182913	-3.34757	0.000815237	0.00372986	200.952	214.556	179.996	265.842	311.195	302.166	311.195	0	0	Ga0136279_0139	DNA-damage-inducible protein J	COG3077	Antitoxin component of the RelBE or YafQ-DinJ toxin-antitoxin module	8e-09	KO:K07473	DNA-damage-inducible protein J	2.2e-28
2706043976	114.144	-0.60698	0.337915	-1.79625	0.0724546	0.151991	57.8741	50.3472	33.8392	59.9137	51.4286	94.3291	94.3291	0	0	Ga0136279_1439	DNA-damage-inducible protein J	COG3077	Antitoxin component of the RelBE or YafQ-DinJ toxin-antitoxin module	3e-11	KO:K07473	DNA-damage-inducible protein J	1.2e-28
2706043567	31.8136	-0.349962	0.40032	-0.874205	0.382007	0.529347	12.0571	17.8152	14.3997	24.9971	17.8426	11.3508	24.9971	0	0	Ga0136279_1030	DNA-damage-inducible protein J	COG3077	Antitoxin component of the RelBE or YafQ-DinJ toxin-antitoxin module	1e-09	KO:K07473	DNA-damage-inducible protein J	2.3e-37
Co-culture with C. churrovis
gene_oid	baseMean	log2FoldChange	lfcSE	stat	pvalue	padj	M1	M2	M3	C1	C2	C3	max	UR_Mono	UR_Coc	locus_tag	product	cog_id	cog_name	evalue_COG	ko_id	ko_name	evalue
2706044006	651.381	-2.37309	0.271208	-8.75008	2.13202e-18	1.15054e-16	135.441	103.793	125.277	290.516	770.846	676.434	770.846	0	1	Ga0136279_1469	molecular chaperone GrpE	COG0576	Molecular chaperone GrpE (heat shock protein)	3e-27	KO:K03687	molecular chaperone GrpE	1.2e-128
2706044012	4603.1	-1.62209	0.21667	-7.48642	7.07752e-14	2.53145e-12	1313.02	1172.7	1418.37	2734.08	5210.71	3056.89	5210.71	0	1	Ga0136279_1475	molecular chaperone DnaK	COG0443	Molecular chaperone DnaK (HSP70)	0	KO:K04043	molecular chaperone DnaK	0
2706044417	543.359	-1.45946	0.214999	-6.78824	1.13506e-11	3.00987e-10	178.445	142.521	179.996	310.96	567.216	385.344	567.216	0	1	Ga0136279_1880	molecular chaperone HtpG	COG0326	Molecular chaperone, HSP90 family	0	KO:K04079	molecular chaperone HtpG	0
2706044623	2162.65	-2.43275	0.428844	-5.67282	1.40467e-08	2.22969e-07	438.075	337.713	394.551	1149.69	2991.83	1640.45	2991.83	0	1	Ga0136279_2086	HSP20 family protein	COG0071	Molecular chaperone IbpA, HSP20 family	1e-16	KO:K13993	HSP20 family protein	9.1e-83
2706044346	1120.72	-0.827474	0.171669	-4.82016	1.4344e-06	1.47073e-05	515.642	395.032	486.708	705.309	908.177	657.145	908.177	0	1	Ga0136279_1809	chaperonin GroEL	COG0459	Chaperonin GroEL (HSP60 family)	0	KO:K04077	chaperonin GroEL	0
2706044013	675.145	-0.649974	0.17212	-3.77628	0.000159187	0.000927172	336.393	252.51	319.672	438.465	495.656	372.192	495.656	0	0	Ga0136279_1476	molecular chaperone DnaJ	COG0484	DnaJ-class molecular chaperone with C-terminal Zn finger domain	3e-113	KO:K03686	molecular chaperone DnaJ	0
2706043162	163.419	-0.868653	0.230211	-3.77329	0.000161106	0.000935021	75.9597	55.7692	67.6784	91.9969	146.803	96.4456	146.803	0	1	Ga0136279_0625	Nucleotidyl transferase AbiEii toxin, Type IV TA system
2706043163	119.428	-0.820562	0.234198	-3.50371	0.000458824	0.00228373	54.257	50.3472	44.6389	59.7173	101.026	81.5404	101.026	0	1	Ga0136279_0626	Transcriptional regulator, AbiEi antitoxin, Type IV TA system
2706044874	59.2228	-0.544466	0.264996	-2.05462	0.0399161	0.0971375	30.1428	30.2083	23.0395	31.2036	38.4107	42.0853	42.0853	0	0	Ga0136279_2337	Antitoxin component YwqK of the YwqJK toxin-antitoxin module	COG2849	Antitoxin component YwqK of the YwqJK toxin-antitoxin module	2e-13
2706042977	43.3179	-0.501467	0.301548	-1.66298	0.0963174	0.190284	22.9085	22.4626	16.5596	30.1276	22.0993	28.4953	30.1276	0	0	Ga0136279_0440	Antitoxin component YwqK of the YwqJK toxin-antitoxin module	COG2849	Antitoxin component YwqK of the YwqJK toxin-antitoxin module	1e-24
2706043743	158.861	-1.09484	0.201217	-5.44106	5.29637e-08	7.62036e-07	66.3141	60.4166	48.2388	97.3768	116.811	130.202	130.202	0	1	Ga0136279_1206	mRNA interferase YafQ	COG3041	mRNA-degrading endonuclease (mRNA interferase) YafQ, toxin component of the YafQ-DinJ toxin-antitoxin module	2e-22	KO:K19157	mRNA interferase YafQ [EC:3.1.-.-]	5e-43
2706043975	116.14	-1.00693	0.227368	-4.42865	9.48243e-06	7.66643e-05	55.0608	40.2777	37.4391	70.4771	78.9262	98.1991	98.1991	0	1	Ga0136279_1438	mRNA interferase YafQ	COG3041	mRNA-degrading endonuclease (mRNA interferase) YafQ, toxin component of the YafQ-DinJ toxin-antitoxin module	9e-21	KO:K19157	mRNA interferase YafQ [EC:3.1.-.-]	4.3e-33
2706044265	12.7471	-0.014665	0.519988	-0.0282025	0.977501	0.987332	9.64568	7.74572	4.3199	6.45592	8.41879	5.69906	9.64568	0	0	Ga0136279_1728	mRNA interferase YafQ	COG3041	mRNA-degrading endonuclease (mRNA interferase) YafQ, toxin component of the YafQ-DinJ toxin-antitoxin module	2e-24	KO:K19157	mRNA interferase YafQ [EC:3.1.-.-]	2.1e-62
2706043744	57.0492	-1.22094	0.273111	-4.47049	7.80404e-06	6.54093e-05	21.7028	20.1389	17.2796	41.4255	37.3584	48.2228	48.2228	0	1	Ga0136279_1207	DNA-damage-inducible protein J	COG3077	Antitoxin component of the RelBE or YafQ-DinJ toxin-antitoxin module	4e-08	KO:K07473	DNA-damage-inducible protein J	1e-40
2706044762	44.4009	-1.36472	0.338569	-4.03086	5.55729e-05	0.000373237	12.0571	12.3931	18.7196	41.4255	34.7275	24.5498	41.4255	0	1	Ga0136279_2225	DNA-damage-inducible protein J	COG3077	Antitoxin component of the RelBE or YafQ-DinJ toxin-antitoxin module	4e-11	KO:K07473	DNA-damage-inducible protein J	1.7e-64
2706042676	517.758	-1.00795	0.185684	-5.42833	5.68842e-08	8.10074e-07	200.952	214.556	179.996	418.021	271.506	407.702	418.021	0	1	Ga0136279_0139	DNA-damage-inducible protein J	COG3077	Antitoxin component of the RelBE or YafQ-DinJ toxin-antitoxin module	8e-09	KO:K07473	DNA-damage-inducible protein J	2.2e-28
2706043976	132.097	-1.13806	0.221167	-5.14568	2.66551e-07	3.24075e-06	57.8741	50.3472	33.8392	86.6169	103.13	99.5143	103.13	0	1	Ga0136279_1439	DNA-damage-inducible protein J	COG3077	Antitoxin component of the RelBE or YafQ-DinJ toxin-antitoxin module	3e-11	KO:K07473	DNA-damage-inducible protein J	1.2e-28
2706043567	23.546	0.236328	0.389563	0.606649	0.544084	0.683157	12.0571	17.8152	14.3997	13.4498	9.99732	10.5213	17.8152	0	0	Ga0136279_1030	DNA-damage-inducible protein J	COG3077	Antitoxin component of the RelBE or YafQ-DinJ toxin-antitoxin module	1e-09	KO:K07473	DNA-damage-inducible protein J	2.3e-37
